# Supplementary material for: Toxicity by descent: A comparative approach for chemical hazard assessment
Source: Environ Adv. Author manuscript; Available in PMC 2024 Sep 3. (PMC11370884; doi:10.1016/j.envadv.2022.100287)
Supplement: Supplement2 [file NIHMS1938539-supplement-Supplement2.xlsx]

## Sheet: Table A1
Class	# MIM Number	Entrez Gene ID (NCBI)	Approved Gene Symbol (HGNC)	Ensembl Gene ID (Ensembl)	Uniprot ID	Uniprot Entry name	Uniprot Protein names	Uniprot Gene names
Disease	603503	8813	DPM1	ENSG00000000419	O60762	DPM1_HUMAN	Dolichol-phosphate mannosyltransferase subunit 1 (EC 2.4.1.83) (Dolichol-phosphate mannose synthase subunit 1) (DPM synthase subunit 1) (Dolichyl-phosphate beta-D-mannosyltransferase subunit 1) (Mannose-P-dolichol synthase subunit 1) (MPD synthase subunit 1)	DPM1
Disease	134370	3075	CFH	ENSG00000000971	P08603	CFAH_HUMAN	Complement factor H (H factor 1)	CFH HF HF1 HF2
Disease	606857	2729	GCLC	ENSG00000001084	P48506	GSH1_HUMAN	Glutamate--cysteine ligase catalytic subunit (EC 6.3.2.2) (GCS heavy chain) (Gamma-ECS) (Gamma-glutamylcysteine synthetase)	GCLC GLCL GLCLC
Disease	300964	81887	LAS1L	ENSG00000001497	Q9Y4W2	LAS1L_HUMAN	Ribosomal biogenesis protein LAS1L (Protein LAS1 homolog)	LAS1L MSTP060
Disease	602421	1080	CFTR	ENSG00000001626	P13569	CFTR_HUMAN	Cystic fibrosis transmembrane conductance regulator (CFTR) (ATP-binding cassette sub-family C member 7) (Channel conductance-controlling ATPase) (EC 3.6.3.49) (cAMP-dependent chloride channel)	CFTR ABCC7
Disease	604214	889	KRIT1	ENSG00000001631	O00522	KRIT1_HUMAN	Krev interaction trapped protein 1 (Krev interaction trapped 1) (Cerebral cavernous malformations 1 protein)	KRIT1 CCM1
Disease	602686	8379	MAD1L1	ENSG00000002822	Q9Y6D9	MD1L1_HUMAN	Mitotic spindle assembly checkpoint protein MAD1 (Mitotic arrest deficient 1-like protein 1) (MAD1-like protein 1) (Mitotic checkpoint MAD1 protein homolog) (HsMAD1) (hMAD1) (Tax-binding protein 181)	MAD1L1 MAD1 TXBP181
Disease	605207	56603	CYP26B1	ENSG00000003137	Q9NR63	CP26B_HUMAN	Cytochrome P450 26B1 (EC 1.14.13.-) (Cytochrome P450 26A2) (Cytochrome P450 retinoic acid-inactivating 2) (Cytochrome P450RAI-2) (Retinoic acid-metabolizing cytochrome)	CYP26B1 CYP26A2 P450RAI2
Disease	606352	57679	ALS2	ENSG00000003393	Q96Q42	ALS2_HUMAN	Alsin (Amyotrophic lateral sclerosis 2 chromosomal region candidate gene 6 protein) (Amyotrophic lateral sclerosis 2 protein)	ALS2 ALS2CR6 KIAA1563
Disease	601762	843	CASP10	ENSG00000003400	Q92851	CASPA_HUMAN	Caspase-10 (CASP-10) (EC 3.4.22.63) (Apoptotic protease Mch-4) (FAS-associated death domain protein interleukin-1B-converting enzyme 2) (FLICE2) (ICE-like apoptotic protease 4) [Cleaved into: Caspase-10 subunit p23/17; Caspase-10 subunit p12]	CASP10 MCH4
Disease	103020	204	AK2	ENSG00000004455	P54819	KAD2_HUMAN	Adenylate kinase 2, mitochondrial (AK 2) (EC 2.7.4.3) (ATP-AMP transphosphorylase 2) (ATP:AMP phosphotransferase) (Adenylate monophosphate kinase) [Cleaved into: Adenylate kinase 2, mitochondrial, N-terminally processed]	AK2 ADK2
Disease	609132	23028	KDM1A	ENSG00000004487	O60341	KDM1A_HUMAN	Lysine-specific histone demethylase 1A (EC 1.-.-.-) (BRAF35-HDAC complex protein BHC110) (Flavin-containing amine oxidase domain-containing protein 2)	KDM1A AOF2 KDM1 KIAA0601 LSD1
Disease	607070	51364	ZMYND10	ENSG00000004838	O75800	ZMY10_HUMAN	Zinc finger MYND domain-containing protein 10 (Protein BLu)	ZMYND10 BLU LUCA12.4
Disease	300382	170302	ARX	ENSG00000004848	Q96QS3	ARX_HUMAN	Homeobox protein ARX (Aristaless-related homeobox)	ARX
Disease	603859	10165	SLC25A13	ENSG00000004864	Q9UJS0	CMC2_HUMAN	Calcium-binding mitochondrial carrier protein Aralar2 (Citrin) (Mitochondrial aspartate glutamate carrier 2) (Solute carrier family 25 member 13)	SLC25A13 ARALAR2
Disease	109270	6521	SLC4A1	ENSG00000004939	P02730	B3AT_HUMAN	Band 3 anion transport protein (Anion exchange protein 1) (AE 1) (Anion exchanger 1) (Solute carrier family 4 member 1) (CD antigen CD233)	SLC4A1 AE1 DI EPB3
Disease	300056	3052	HCCS	ENSG00000004961	P53701	CCHL_HUMAN	Cytochrome c-type heme lyase (CCHL) (EC 4.4.1.17) (Holocytochrome c-type synthase)	HCCS CCHL
Disease	142958	3207	HOXA11	ENSG00000005073	P31270	HXA11_HUMAN	Homeobox protein Hox-A11 (Homeobox protein Hox-1I)	HOXA11 HOX1I
Disease	600147	4222	MEOX1	ENSG00000005102	P50221	MEOX1_HUMAN	Homeobox protein MOX-1 (Mesenchyme homeobox 1)	MEOX1 MOX1
Disease	600140	1387	CREBBP	ENSG00000005339	Q92793	CBP_HUMAN	CREB-binding protein (EC 2.3.1.48)	CREBBP CBP
Disease	606989	4353	MPO	ENSG00000005381	P05164	PERM_HUMAN	Myeloperoxidase (MPO) (EC 1.11.2.2) [Cleaved into: Myeloperoxidase; 89 kDa myeloperoxidase; 84 kDa myeloperoxidase; Myeloperoxidase light chain; Myeloperoxidase heavy chain]	MPO
Disease	171060	5244	ABCB4	ENSG00000005471	P21439	MDR3_HUMAN	Phosphatidylcholine translocator ABCB4 (ATP-binding cassette sub-family B member 4) (Multidrug resistance protein 3) (EC 7.6.2.2) (P-glycoprotein 3)	ABCB4 MDR3 PGY3
Disease	605025	3675	ITGA3	ENSG00000005884	P26006	ITA3_HUMAN	Integrin alpha-3 (CD49 antigen-like family member C) (FRP-2) (Galactoprotein B3) (GAPB3) (VLA-3 subunit alpha) (CD antigen CD49c) [Cleaved into: Integrin alpha-3 heavy chain; Integrin alpha-3 light chain]	ITGA3 MSK18
Disease	309060	3920	LAMP2	ENSG00000005893	P13473	LAMP2_HUMAN	Lysosome-associated membrane glycoprotein 2 (LAMP-2) (Lysosome-associated membrane protein 2) (CD107 antigen-like family member B) (LGP-96) (CD antigen CD107b)	LAMP2
Disease	607759	3674	ITGA2B	ENSG00000005961	P08514	ITA2B_HUMAN	Integrin alpha-IIb (GPalpha IIb) (GPIIb) (Platelet membrane glycoprotein IIb) (CD antigen CD41) [Cleaved into: Integrin alpha-IIb heavy chain; Integrin alpha-IIb light chain, form 1; Integrin alpha-IIb light chain, form 2]	ITGA2B GP2B ITGAB
Disease	604237	9244	CRLF1	ENSG00000006016	O75462	CRLF1_HUMAN	Cytokine receptor-like factor 1 (Cytokine-like factor 1) (CLF-1) (ZcytoR5)	CRLF1 UNQ288/PRO327
Disease	615949	26022	TMEM98	ENSG00000006042	Q9Y2Y6	TMM98_HUMAN	Transmembrane protein 98 (Protein TADA1)	TMEM98 UNQ536/PRO1079
Disease	600509	6833	ABCC8	ENSG00000006071	Q09428	ABCC8_HUMAN	ATP-binding cassette sub-family C member 8 (Sulfonylurea receptor 1)	ABCC8 HRINS SUR SUR1
Disease	604065	8913	CACNA1G	ENSG00000006283	O43497	CAC1G_HUMAN	Voltage-dependent T-type calcium channel subunit alpha-1G (Cav3.1c) (NBR13) (Voltage-gated calcium channel subunit alpha Cav3.1)	CACNA1G KIAA1123
Disease	610345	55750	AGK	ENSG00000006530	Q53H12	AGK_HUMAN	Acylglycerol kinase, mitochondrial (hAGK) (EC 2.7.1.107) (EC 2.7.1.94) (Multiple substrate lipid kinase) (HsMuLK) (MuLK) (Multi-substrate lipid kinase)	AGK MULK
Disease	605242	10083	USH1C	ENSG00000006611	Q9Y6N9	USH1C_HUMAN	Harmonin (Antigen NY-CO-38/NY-CO-37) (Autoimmune enteropathy-related antigen AIE-75) (Protein PDZ-73) (Renal carcinoma antigen NY-REN-3) (Usher syndrome type-1C protein)	USH1C AIE75
Disease	602125	1352	COX10	ENSG00000006695	Q12887	COX10_HUMAN	Protoheme IX farnesyltransferase, mitochondrial (EC 2.5.1.141) (Heme O synthase)	COX10
Disease	605367	60528	ELAC2	ENSG00000006744	Q9BQ52	RNZ2_HUMAN	Zinc phosphodiesterase ELAC protein 2 (EC 3.1.26.11) (ElaC homolog protein 2) (Heredity prostate cancer protein 2) (Ribonuclease Z 2) (RNase Z 2) (tRNA 3 endonuclease 2) (tRNase Z 2)	ELAC2 HPC2
Disease	604365	8842	PROM1	ENSG00000007062	O43490	PROM1_HUMAN	Prominin-1 (Antigen AC133) (Prominin-like protein 1) (CD antigen CD133)	PROM1 PROML1 MSTP061
Disease	601545	5048	PAFAH1B1	ENSG00000007168	P43034	LIS1_HUMAN	Platelet-activating factor acetylhydrolase IB subunit alpha (Lissencephaly-1 protein) (LIS-1) (PAF acetylhydrolase 45 kDa subunit) (PAF-AH 45 kDa subunit) (PAF-AH alpha) (PAFAH alpha)	PAFAH1B1 LIS1 MDCR MDS PAFAHA
Disease	147245	974	CD79B	ENSG00000007312	P40259	CD79B_HUMAN	B-cell antigen receptor complex-associated protein beta chain (B-cell-specific glycoprotein B29) (Ig-beta) (Immunoglobulin-associated B29 protein) (CD antigen CD79b)	CD79B B29 IGB
Disease	603967	6329	SCN4A	ENSG00000007314	P35499	SCN4A_HUMAN	Sodium channel protein type 4 subunit alpha (SkM1) (Sodium channel protein skeletal muscle subunit alpha) (Sodium channel protein type IV subunit alpha) (Voltage-gated sodium channel subunit alpha Nav1.4)	SCN4A
Disease	607108	5080	PAX6	ENSG00000007372	P26367	PAX6_HUMAN	Paired box protein Pax-6 (Aniridia type II protein) (Oculorhombin)	PAX6 AN2
Disease	136132	2328	FMO3	ENSG00000007933	P31513	FMO3_HUMAN	Dimethylaniline monooxygenase [N-oxide-forming] 3 (EC 1.14.13.8) (Dimethylaniline oxidase 3) (FMO II) (FMO form 2) (Hepatic flavin-containing monooxygenase 3) (FMO 3) (Trimethylamine monooxygenase) (EC 1.14.13.148)	FMO3
Disease	313440	6853	SYN1	ENSG00000008056	P17600	SYN1_HUMAN	Synapsin-1 (Brain protein 4.1) (Synapsin I)	SYN1
Disease	300203	6792	CDKL5	ENSG00000008086	O76039	CDKL5_HUMAN	Cyclin-dependent kinase-like 5 (EC 2.7.11.22) (Serine/threonine-protein kinase 9)	CDKL5 STK9
Disease	601601	7021	TFAP2B	ENSG00000008196	Q92481	AP2B_HUMAN	Transcription factor AP-2-beta (AP2-beta) (Activating enhancer-binding protein 2-beta)	TFAP2B
Disease	604050	9940	DLEC1	ENSG00000008226	Q9Y238	DLEC1_HUMAN	Deleted in lung and esophageal cancer protein 1 (Deleted in lung cancer protein 1) (DLC-1)	DLEC1 DLC1
Disease	600019	1534	CYB561	ENSG00000008283	P49447	CY561_HUMAN	Cytochrome b561 (Cytochrome b-561)	CYB561
Disease	605113	10157	AASS	ENSG00000008311	Q9UDR5	AASS_HUMAN	Alpha-aminoadipic semialdehyde synthase, mitochondrial (LKR/SDH) [Includes: Lysine ketoglutarate reductase (LKR) (LOR) (EC 1.5.1.8); Saccharopine dehydrogenase (SDH) (EC 1.5.1.9)]	AASS
Disease	164005	4784	NFIX	ENSG00000008441	Q14938	NFIX_HUMAN	Nuclear factor 1 X-type (NF1-X) (Nuclear factor 1/X) (CCAAT-box-binding transcription factor) (CTF) (Nuclear factor I/X) (NF-I/X) (NFI-X) (TGGCA-binding protein)	NFIX
Disease	601313	5310	PKD1	ENSG00000008710	P98161	PKD1_HUMAN	Polycystin-1 (PC1) (Autosomal dominant polycystic kidney disease 1 protein)	PKD1
Disease	607352	23221	RHOBTB2	ENSG00000008853	Q9BYZ6	RHBT2_HUMAN	Rho-related BTB domain-containing protein 2 (Deleted in breast cancer 2 gene protein) (p83)	RHOBTB2 DBC2 KIAA0717
Disease	167410	5081	PAX7	ENSG00000009709	P23759	PAX7_HUMAN	Paired box protein Pax-7 (HuP1)	PAX7 HUP1
Disease	605102	10747	MASP2	ENSG00000009724	O00187	MASP2_HUMAN	Mannan-binding lectin serine protease 2 (EC 3.4.21.104) (MBL-associated serine protease 2) (Mannose-binding protein-associated serine protease 2) (MASP-2) [Cleaved into: Mannan-binding lectin serine protease 2 A chain; Mannan-binding lectin serine protease 2 B chain]	MASP2
Disease	612025	389434	IYD	ENSG00000009765	Q6PHW0	IYD1_HUMAN	Iodotyrosine deiodinase 1 (IYD-1) (EC 1.21.1.1) (Iodotyrosine dehalogenase 1)	IYD C6orf71 DEHAL1
Disease	607439	29954	POMT2	ENSG00000009830	Q9UKY4	POMT2_HUMAN	Protein O-mannosyl-transferase 2 (EC 2.4.1.109) (Dolichyl-phosphate-mannose--protein mannosyltransferase 2)	POMT2
Disease	616086	83932	SPRTN	ENSG00000010072	Q9H040	SPRTN_HUMAN	SprT-like domain-containing protein Spartan (DNA damage protein targeting VCP) (DVC1) (Protein with SprT-like domain at the N terminus) (Spartan)	SPRTN C1orf124 DVC1 UNQ1880/PRO4323
Disease	610622	80199	FUZ	ENSG00000010361	Q9BT04	FUZZY_HUMAN	Protein fuzzy homolog	FUZ FY
Disease	300823	3423	IDS	ENSG00000010404	P22304	IDS_HUMAN	Iduronate 2-sulfatase (EC 3.1.6.13) (Alpha-L-iduronate sulfate sulfatase) (Idursulfase) [Cleaved into: Iduronate 2-sulfatase 42 kDa chain; Iduronate 2-sulfatase 14 kDa chain]	IDS SIDS
Disease	186940	920	CD4	ENSG00000010610	P01730	CD4_HUMAN	T-cell surface glycoprotein CD4 (T-cell surface antigen T4/Leu-3) (CD antigen CD4)	CD4
Disease	300300	695	BTK	ENSG00000010671	Q06187	BTK_HUMAN	Tyrosine-protein kinase BTK (EC 2.7.10.2) (Agammaglobulinemia tyrosine kinase) (ATK) (B-cell progenitor kinase) (BPK) (Bruton tyrosine kinase)	BTK AGMX1 ATK BPK
Disease	613609	3077	HFE	ENSG00000010704	Q30201	HFE_HUMAN	Hereditary hemochromatosis protein (HLA-H)	HFE HLAH
Disease	143054	3097	HIVEP2	ENSG00000010818	P31629	ZEP2_HUMAN	Transcription factor HIVEP2 (Human immunodeficiency virus type I enhancer-binding protein 2) (HIV-EP2) (MHC-binding protein 2) (MBP-2)	HIVEP2
Disease	609883	54903	MKS1	ENSG00000011143	Q9NXB0	MKS1_HUMAN	Meckel syndrome type 1 protein	MKS1
Disease	604780	51099	ABHD5	ENSG00000011198	Q8WTS1	ABHD5_HUMAN	1-acylglycerol-3-phosphate O-acyltransferase ABHD5 (EC 2.3.1.51) (Abhydrolase domain-containing protein 5) (Lipid droplet-binding protein CGI-58)	ABHD5 NCIE2 CGI-58
Disease	300836	3730	ANOS1	ENSG00000011201	P23352	KALM_HUMAN	Anosmin-1 (Adhesion molecule-like X-linked) (Kallmann syndrome protein)	ANOS1 ADMLX KAL KAL1 KALIG1
Disease	609948	54476	RNF216	ENSG00000011275	Q9NWF9	RN216_HUMAN	E3 ubiquitin-protein ligase RNF216 (EC 2.3.2.27) (RING finger protein 216) (RING-type E3 ubiquitin transferase RNF216) (Triad domain-containing protein 3) (Ubiquitin-conjugating enzyme 7-interacting protein 1) (Zinc finger protein inhibiting NF-kappa-B)	RNF216 TRIAD3 UBCE7IP1 ZIN
Disease	613814	54902	TTC19	ENSG00000011295	Q6DKK2	TTC19_HUMAN	Tetratricopeptide repeat protein 19, mitochondrial (TPR repeat protein 19)	TTC19
Disease	604544	23395	LARS2	ENSG00000011376	Q15031	SYLM_HUMAN	Probable leucine--tRNA ligase, mitochondrial (EC 6.1.1.4) (Leucyl-tRNA synthetase) (LeuRS)	LARS2 KIAA0028
Disease	616027	54443	ANLN	ENSG00000011426	Q9NQW6	ANLN_HUMAN	Anillin	ANLN
Disease	125255	1634	DCN	ENSG00000011465	P07585	PGS2_HUMAN	Decorin (Bone proteoglycan II) (PG-S2) (PG40)	DCN SLRR1B
Disease	604142	7305	TYROBP	ENSG00000011600	O43914	TYOBP_HUMAN	TYRO protein tyrosine kinase-binding protein (DNAX-activation protein 12) (Killer-activating receptor-associated protein) (KAR-associated protein)	TYROBP DAP12 KARAP
Disease	113705	672	BRCA1	ENSG00000012048	P38398	BRCA1_HUMAN	Breast cancer type 1 susceptibility protein (EC 2.3.2.27) (RING finger protein 53) (RING-type E3 ubiquitin transferase BRCA1)	BRCA1 RNF53
Disease	126380	2067	ERCC1	ENSG00000012061	P07992	ERCC1_HUMAN	DNA excision repair protein ERCC-1	ERCC1
Disease	300294	51360	MBTPS2	ENSG00000012174	O43462	MBTP2_HUMAN	Membrane-bound transcription factor site-2 protease (EC 3.4.24.85) (Endopeptidase S2P) (Sterol regulatory element-binding proteins intramembrane protease) (SREBPs intramembrane protease)	MBTPS2 S2P
Disease	605744	2137	EXTL3	ENSG00000012232	O43909	EXTL3_HUMAN	Exostosin-like 3 (EC 2.4.1.223) (EXT-related protein 1) (Glucuronyl-galactosyl-proteoglycan 4-alpha-N-acetylglucosaminyltransferase) (Hereditary multiple exostoses gene isolog) (Multiple exostosis-like protein 3) (Putative tumor suppressor protein EXTL3)	EXTL3 EXTL1L EXTR1 KIAA0519
Disease	603826	9971	NR1H4	ENSG00000012504	Q96RI1	NR1H4_HUMAN	Bile acid receptor (Farnesoid X-activated receptor) (Farnesol receptor HRR-1) (Nuclear receptor subfamily 1 group H member 4) (Retinoid X receptor-interacting protein 14) (RXR-interacting protein 14)	NR1H4 BAR FXR HRR1 RIP14
Disease	611805	60481	ELOVL5	ENSG00000012660	Q9NYP7	ELOV5_HUMAN	Elongation of very long chain fatty acids protein 5 (EC 2.3.1.199) (3-keto acyl-CoA synthase ELOVL5) (ELOVL fatty acid elongase 5) (ELOVL FA elongase 5) (Fatty acid elongase 1) (hELO1) (Very long chain 3-ketoacyl-CoA synthase 5) (Very long chain 3-oxoacyl-CoA synthase 5)	ELOVL5 ELOVL2 PRO0530
Disease	615720	57709	SLC7A14	ENSG00000013293	Q8TBB6	S7A14_HUMAN	Probable cationic amino acid transporter (Solute carrier family 7 member 14)	SLC7A14 KIAA1613
Disease	172100	5238	PGM3	ENSG00000013375	O95394	AGM1_HUMAN	Phosphoacetylglucosamine mutase (PAGM) (EC 5.4.2.3) (Acetylglucosamine phosphomutase) (N-acetylglucosamine-phosphate mutase) (Phosphoglucomutase-3) (PGM 3)	PGM3 AGM1
Disease	614366	55703	POLR3B	ENSG00000013503	Q9NW08	RPC2_HUMAN	DNA-directed RNA polymerase III subunit RPC2 (RNA polymerase III subunit C2) (EC 2.7.7.6) (C128) (DNA-directed RNA polymerase III 127.6 kDa polypeptide) (DNA-directed RNA polymerase III subunit B)	POLR3B
Disease	601150	1663	DDX11	ENSG00000013573	Q96FC9	DDX11_HUMAN	ATP-dependent DNA helicase DDX11 (EC 3.6.4.12) (CHL1-related protein 1) (hCHLR1) (DEAD/H-box protein 11) (Keratinocyte growth factor-regulated gene 2 protein) (KRG-2)	DDX11 CHL1 CHLR1 KRG2
Disease	300120	10046	MAMLD1	ENSG00000013619	Q13495	MAMD1_HUMAN	Mastermind-like domain-containing protein 1 (F18) (Protein CG1)	MAMLD1 CG1 CXorf6
Disease	114220	823	CAPN1	ENSG00000014216	P07384	CAN1_HUMAN	Calpain-1 catalytic subunit (EC 3.4.22.52) (Calcium-activated neutral proteinase 1) (CANP 1) (Calpain mu-type) (Calpain-1 large subunit) (Cell proliferation-inducing gene 30 protein) (Micromolar-calpain) (muCANP)	CAPN1 CANPL1 PIG30
Disease	603646	1355	COX15	ENSG00000014919	Q7KZN9	COX15_HUMAN	Cytochrome c oxidase assembly protein COX15 homolog	COX15
Disease	611204	440193	CCDC88C	ENSG00000015133	Q9P219	DAPLE_HUMAN	Protein Daple (Coiled-coil domain-containing protein 88C) (Dvl-associating protein with a high frequency of leucine residues) (hDaple) (Hook-related protein 2) (HkRP2)	CCDC88C DAPLE KIAA1509
Disease	608668	10771	ZMYND11	ENSG00000015171	Q15326	ZMY11_HUMAN	Zinc finger MYND domain-containing protein 11 (Adenovirus 5 E1A-binding protein) (Bone morphogenetic protein receptor-associated molecule 1) (Protein BS69)	ZMYND11 BRAM1 BS69
Disease	300392	7454	WAS	ENSG00000015285	P42768	WASP_HUMAN	Wiskott-Aldrich syndrome protein (WASp)	WAS IMD2
Disease	164015	9782	MATR3	ENSG00000015479	P43243	MATR3_HUMAN	Matrin-3	MATR3 KIAA0723
Disease	608125	64132	XYLT2	ENSG00000015532	Q9H1B5	XYLT2_HUMAN	Xylosyltransferase 2 (EC 2.4.2.26) (Peptide O-xylosyltransferase 1) (Xylosyltransferase II) (XT-II) (XylT-II)	XYLT2 XT2 UNQ3058/PRO9878
Disease	604384	27032	ATP2C1	ENSG00000017260	P98194	AT2C1_HUMAN	Calcium-transporting ATPase type 2C member 1 (ATPase 2C1) (EC 3.6.3.8) (ATP-dependent Ca(2+) pump PMR1)	ATP2C1 KIAA1347 PMR1L HUSSY-28
Disease	147440	3479	IGF1	ENSG00000017427	P05019	IGF1_HUMAN	Insulin-like growth factor I (IGF-I) (Mechano growth factor) (MGF) (Somatomedin-C)	IGF1 IBP1
Disease	603051	8540	AGPS	ENSG00000018510	O00116	ADAS_HUMAN	Alkyldihydroxyacetonephosphate synthase, peroxisomal (Alkyl-DHAP synthase) (EC 2.5.1.26) (Aging-associated gene 5 protein) (Alkylglycerone-phosphate synthase)	AGPS AAG5
Disease	182340	477	ATP1A2	ENSG00000018625	P50993	AT1A2_HUMAN	Sodium/potassium-transporting ATPase subunit alpha-2 (Na(+)/K(+) ATPase alpha-2 subunit) (EC 3.6.3.9) (Sodium pump subunit alpha-2)	ATP1A2 KIAA0778
Disease	126065	1591	CYP24A1	ENSG00000019186	Q07973	CP24A_HUMAN	1,25-dihydroxyvitamin D(3) 24-hydroxylase, mitochondrial (24-OHase) (Vitamin D(3) 24-hydroxylase) (EC 1.14.15.16) (Cytochrome P450 24A1) (Cytochrome P450-CC24)	CYP24A1 CYP24
Disease	602150	6591	SNAI2	ENSG00000019549	O43623	SNAI2_HUMAN	Zinc finger protein SNAI2 (Neural crest transcription factor Slug) (Protein snail homolog 2)	SNAI2 SLUG SLUGH
Disease	142409	3082	HGF	ENSG00000019991	P14210	HGF_HUMAN	Hepatocyte growth factor (Hepatopoietin-A) (Scatter factor) (SF) [Cleaved into: Hepatocyte growth factor alpha chain; Hepatocyte growth factor beta chain]	HGF HPTA
Disease	600814	4361	MRE11	ENSG00000020922	P49959	MRE11_HUMAN	Double-strand break repair protein MRE11 (EC 3.1.-.-) (Double-strand break repair protein MRE11A) (Meiotic recombination 11 homolog 1) (MRE11 homolog 1) (Meiotic recombination 11 homolog A) (MRE11 homolog A)	MRE11 HNGS1 MRE11A
Disease	604144	11136	SLC7A9	ENSG00000021488	P82251	BAT1_HUMAN	b(0,+)-type amino acid transporter 1 (b(0,+)AT1) (Glycoprotein-associated amino acid transporter b0,+AT1) (Solute carrier family 7 member 9)	SLC7A9 BAT1
Disease	604277	6683	SPAST	ENSG00000021574	Q9UBP0	SPAST_HUMAN	Spastin (EC 5.6.1.1) (Spastic paraplegia 4 protein)	SPAST ADPSP FSP2 KIAA1083 SPG4
Disease	608307	1373	CPS1	ENSG00000021826	P31327	CPSM_HUMAN	Carbamoyl-phosphate synthase [ammonia], mitochondrial (EC 6.3.4.16) (Carbamoyl-phosphate synthetase I) (CPSase I)	CPS1
Disease	120960	732	C8B	ENSG00000021852	P07358	CO8B_HUMAN	Complement component C8 beta chain (Complement component 8 subunit beta)	C8B
Disease	300163	2273	FHL1	ENSG00000022267	Q13642	FHL1_HUMAN	Four and a half LIM domains protein 1 (FHL-1) (Skeletal muscle LIM-protein 1) (SLIM) (SLIM-1)	FHL1 SLIM1
Disease	137160	2554	GABRA1	ENSG00000022355	P14867	GBRA1_HUMAN	Gamma-aminobutyric acid receptor subunit alpha-1 (GABA(A) receptor subunit alpha-1)	GABRA1
Disease	157655	4719	NDUFS1	ENSG00000023228	P28331	NDUS1_HUMAN	NADH-ubiquinone oxidoreductase 75 kDa subunit, mitochondrial (EC 1.6.99.3) (EC 7.1.1.2) (Complex I-75kD) (CI-75kD)	NDUFS1
Disease	606837	9821	RB1CC1	ENSG00000023287	Q8TDY2	RBCC1_HUMAN	RB1-inducible coiled-coil protein 1 (FAK family kinase-interacting protein of 200 kDa) (FIP200)	RB1CC1 KIAA0203 RBICC
Disease	601107	1244	ABCC2	ENSG00000023839	Q92887	MRP2_HUMAN	Canalicular multispecific organic anion transporter 1 (ATP-binding cassette sub-family C member 2) (Canalicular multidrug resistance protein) (Multidrug resistance-associated protein 2)	ABCC2 CMOAT CMOAT1 CMRP MRP2
Disease	131222	1890	TYMP	ENSG00000025708	P19971	TYPH_HUMAN	Thymidine phosphorylase (TP) (EC 2.4.2.4) (Gliostatin) (Platelet-derived endothelial cell growth factor) (PD-ECGF) (TdRPase)	TYMP ECGF1
Disease	608648	11231	SEC63	ENSG00000025796	Q9UGP8	SEC63_HUMAN	Translocation protein SEC63 homolog	SEC63 SEC63L
Disease	193060	7431	VIM	ENSG00000026025	P08670	VIME_HUMAN	Vimentin	VIM
Disease	134637	355	FAS	ENSG00000026103	P25445	TNR6_HUMAN	Tumor necrosis factor receptor superfamily member 6 (Apo-1 antigen) (Apoptosis-mediating surface antigen FAS) (FASLG receptor) (CD antigen CD95)	FAS APT1 FAS1 TNFRSF6
Disease	612944	8635	RNASET2	ENSG00000026297	O00584	RNT2_HUMAN	Ribonuclease T2 (EC 3.1.27.-) (Ribonuclease 6)	RNASET2 RNASE6PL
Disease	602241	4285	MIPEP	ENSG00000027001	Q99797	MIPEP_HUMAN	Mitochondrial intermediate peptidase (MIP) (EC 3.4.24.59)	MIPEP MIP
Disease	107470	3459	IFNGR1	ENSG00000027697	P15260	INGR1_HUMAN	Interferon gamma receptor 1 (IFN-gamma receptor 1) (IFN-gamma-R1) (CDw119) (Interferon gamma receptor alpha-chain) (IFN-gamma-R-alpha) (CD antigen CD119)	IFNGR1
Disease	604327	11285	B4GALT7	ENSG00000027847	Q9UBV7	B4GT7_HUMAN	Beta-1,4-galactosyltransferase 7 (Beta-1,4-GalTase 7) (Beta4Gal-T7) (b4Gal-T7) (EC 2.4.1.-) (Proteoglycan UDP-galactose:beta-xylose beta1,4-galactosyltransferase I) (UDP-Gal:beta-GlcNAc beta-1,4-galactosyltransferase 7) (UDP-galactose:beta-N-acetylglucosamine beta-1,4-galactosyltransferase 7) (UDP-galactose:beta-xylose beta-1,4-galactosyltransferase) (XGPT) (XGalT-1) (Xylosylprotein 4-beta-galact…	B4GALT7 XGALT1 UNQ748/PRO1478
Disease	612641	286	ANK1	ENSG00000029534	P16157	ANK1_HUMAN	Ankyrin-1 (ANK-1) (Ankyrin-R) (Erythrocyte ankyrin)	ANK1 ANK
Disease	601296	4593	MUSK	ENSG00000030304	O15146	MUSK_HUMAN	Muscle, skeletal receptor tyrosine-protein kinase (EC 2.7.10.1) (Muscle-specific tyrosine-protein kinase receptor) (MuSK) (Muscle-specific kinase receptor)	MUSK
Disease	138945	2896	GRN	ENSG00000030582	P28799	GRN_HUMAN	Granulins (Proepithelin) (PEPI) [Cleaved into: Acrogranin (Glycoprotein of 88 Kda) (GP88) (Glycoprotein 88) (Progranulin); Paragranulin; Granulin-1 (Granulin G); Granulin-2 (Granulin F); Granulin-3 (Granulin B); Granulin-4 (Granulin A); Granulin-5 (Granulin C); Granulin-6 (Granulin D); Granulin-7 (Granulin E)]	GRN
Disease	610911	57514	ARHGAP31	ENSG00000031081	Q2M1Z3	RHG31_HUMAN	Rho GTPase-activating protein 31 (Cdc42 GTPase-activating protein)	ARHGAP31 CDGAP KIAA1204
Disease	603197	10908	PNPLA6	ENSG00000032444	Q8IY17	PLPL6_HUMAN	Neuropathy target esterase (EC 3.1.1.5) (Patatin-like phospholipase domain-containing protein 6)	PNPLA6 NTE
Disease	605907	56052	ALG1	ENSG00000033011	Q9BT22	ALG1_HUMAN	Chitobiosyldiphosphodolichol beta-mannosyltransferase (EC 2.4.1.142) (Asparagine-linked glycosylation protein 1 homolog) (Beta-1,4-mannosyltransferase) (GDP-Man:GlcNAc2-PP-dolichol mannosyltransferase) (GDP-mannose-dolichol diphosphochitobiose mannosyltransferase) (Mannosyltransferase-1) (MT-1) (hMat-1)	ALG1 HMAT1 HMT1 PSEC0061 UNQ861/PRO1870
Disease	602589	2530	FUT8	ENSG00000033170	Q9BYC5	FUT8_HUMAN	Alpha-(1,6)-fucosyltransferase (Alpha1-6FucT) (EC 2.4.1.68) (Fucosyltransferase 8) (GDP-L-Fuc:N-acetyl-beta-D-glucosaminide alpha1,6-fucosyltransferase) (GDP-fucose--glycoprotein fucosyltransferase) (Glycoprotein 6-alpha-L-fucosyltransferase)	FUT8
Disease	603164	8504	PEX3	ENSG00000034693	P56589	PEX3_HUMAN	Peroxisomal biogenesis factor 3 (Peroxin-3) (Peroxisomal assembly protein PEX3)	PEX3
Disease	601652	4653	MYOC	ENSG00000034971	Q99972	MYOC_HUMAN	Myocilin (Myocilin 55 kDa subunit) (Trabecular meshwork-induced glucocorticoid response protein) [Cleaved into: Myocilin, N-terminal fragment (Myocilin 20 kDa N-terminal fragment); Myocilin, C-terminal fragment (Myocilin 35 kDa N-terminal fragment)]	MYOC GLC1A TIGR
Disease	193065	7414	VCL	ENSG00000035403	P18206	VINC_HUMAN	Vinculin (Metavinculin) (MV)	VCL
Disease	617687	55773	TBC1D23	ENSG00000036054	Q9NUY8	TBC23_HUMAN	TBC1 domain family member 23 (HCV non-structural protein 4A-transactivated protein 1)	TBC1D23 NS4ATP1
Disease	603136	8452	CUL3	ENSG00000036257	Q13618	CUL3_HUMAN	Cullin-3 (CUL-3)	CUL3 KIAA0617
Disease	300461	5009	OTC	ENSG00000036473	P00480	OTC_HUMAN	Ornithine carbamoyltransferase, mitochondrial (EC 2.1.3.3) (Ornithine transcarbamylase) (OTCase)	OTC
Disease	601199	846	CASR	ENSG00000036828	P41180	CASR_HUMAN	Extracellular calcium-sensing receptor (CaR) (CaSR) (hCasR) (Parathyroid cell calcium-sensing receptor 1) (PCaR1)	CASR GPRC2A PCAR1
Disease	136352	2324	FLT4	ENSG00000037280	P35916	VGFR3_HUMAN	Vascular endothelial growth factor receptor 3 (VEGFR-3) (EC 2.7.10.1) (Fms-like tyrosine kinase 4) (FLT-4) (Tyrosine-protein kinase receptor FLT4)	FLT4 VEGFR3
Disease	610916	54888	NSUN2	ENSG00000037474	Q08J23	NSUN2_HUMAN	tRNA (cytosine(34)-C(5))-methyltransferase (EC 2.1.1.203) (Myc-induced SUN domain-containing protein) (Misu) (NOL1/NOP2/Sun domain family member 2) (Substrate of AIM1/Aurora kinase B) (tRNA (cytosine-5-)-methyltransferase) (tRNA methyltransferase 4 homolog) (hTrm4)	NSUN2 SAKI TRM4
Disease	613228	175	AGA	ENSG00000038002	P20933	ASPG_HUMAN	N(4)-(beta-N-acetylglucosaminyl)-L-asparaginase (EC 3.5.1.26) (Aspartylglucosaminidase) (Glycosylasparaginase) (N4-(N-acetyl-beta-glucosaminyl)-L-asparagine amidase) [Cleaved into: Glycosylasparaginase alpha chain; Glycosylasparaginase beta chain]	AGA
Disease	606742	7092	TLL1	ENSG00000038295	O43897	TLL1_HUMAN	Tolloid-like protein 1 (EC 3.4.24.-)	TLL1 TLL
Disease	601893	7204	TRIO	ENSG00000038382	O75962	TRIO_HUMAN	Triple functional domain protein (EC 2.7.11.1) (PTPRF-interacting protein)	TRIO
Disease	118661	1462	VCAN	ENSG00000038427	P13611	CSPG2_HUMAN	Versican core protein (Chondroitin sulfate proteoglycan core protein 2) (Chondroitin sulfate proteoglycan 2) (Glial hyaluronate-binding protein) (GHAP) (Large fibroblast proteoglycan) (PG-M)	VCAN CSPG2
Disease	153622	4481	MSR1	ENSG00000038945	P21757	MSRE_HUMAN	Macrophage scavenger receptor types I and II (Macrophage acetylated LDL receptor I and II) (Scavenger receptor class A member 1) (CD antigen CD204)	MSR1 SCARA1
Disease	192090	999	CDH1	ENSG00000039068	P12830	CADH1_HUMAN	Cadherin-1 (CAM 120/80) (Epithelial cadherin) (E-cadherin) (Uvomorulin) (CD antigen CD324) [Cleaved into: E-Cad/CTF1; E-Cad/CTF2; E-Cad/CTF3]	CDH1 CDHE UVO
Disease	603335	1767	DNAH5	ENSG00000039139	Q8TE73	DYH5_HUMAN	Dynein heavy chain 5, axonemal (Axonemal beta dynein heavy chain 5) (Ciliary dynein heavy chain 5)	DNAH5 DNAHC5 HL1 KIAA1603
Disease	217050	729	C6	ENSG00000039537	P13671	CO6_HUMAN	Complement component C6	C6
Disease	605610	11284	PNKP	ENSG00000039650	Q96T60	PNKP_HUMAN	Bifunctional polynucleotide phosphatase/kinase (DNA 5'-kinase/3'-phosphatase) (Polynucleotide kinase-3'-phosphatase) [Includes: Polynucleotide 3'-phosphatase (EC 3.1.3.32) (2'(3')-polynucleotidase); Polynucleotide 5'-hydroxyl-kinase (EC 2.7.1.78)]	PNKP
Disease	606272	1497	CTNS	ENSG00000040531	O60931	CTNS_HUMAN	Cystinosin	CTNS
Disease	187380	3371	TNC	ENSG00000041982	P24821	TENA_HUMAN	Tenascin (TN) (Cytotactin) (GMEM) (GP 150-225) (Glioma-associated-extracellular matrix antigen) (Hexabrachion) (JI) (Myotendinous antigen) (Neuronectin) (Tenascin-C) (TN-C)	TNC HXB
Disease	607198	55775	TDP1	ENSG00000042088	Q9NUW8	TYDP1_HUMAN	Tyrosyl-DNA phosphodiesterase 1 (Tyr-DNA phosphodiesterase 1) (EC 3.1.4.-)	TDP1
Disease	609868	55812	SPATA7	ENSG00000042317	Q9P0W8	SPAT7_HUMAN	Spermatogenesis-associated protein 7 (HSD-3.1) (Spermatogenesis-associated protein HSD3)	SPATA7 HSD3
Disease	603810	9440	MED17	ENSG00000042429	Q9NVC6	MED17_HUMAN	Mediator of RNA polymerase II transcription subunit 17 (Activator-recruited cofactor 77 kDa component) (ARC77) (Cofactor required for Sp1 transcriptional activation subunit 6) (CRSP complex subunit 6) (Mediator complex subunit 17) (Thyroid hormone receptor-associated protein complex 80 kDa component) (Trap80) (Transcriptional coactivator CRSP77) (Vitamin D3 receptor-interacting protein complex 80…	MED17 ARC77 CRSP6 DRIP77 DRIP80 TRAP80
Disease	602242	1175	AP2S1	ENSG00000042753	P53680	AP2S1_HUMAN	AP-2 complex subunit sigma (Adaptor protein complex AP-2 subunit sigma) (Adaptor-related protein complex 2 subunit sigma) (Clathrin assembly protein 2 sigma small chain) (Clathrin coat assembly protein AP17) (Clathrin coat-associated protein AP17) (HA2 17 kDa subunit) (Plasma membrane adaptor AP-2 17 kDa protein) (Sigma2-adaptin)	AP2S1 AP17 CLAPS2
Disease	608400	7399	USH2A	ENSG00000042781	O75445	USH2A_HUMAN	Usherin (Usher syndrome type IIa protein) (Usher syndrome type-2A protein)	USH2A
Disease	188450	7038	TG	ENSG00000042832	P01266	THYG_HUMAN	Thyroglobulin (Tg)	TG
Disease	603073	7546	ZIC2	ENSG00000043355	O95409	ZIC2_HUMAN	Zinc finger protein ZIC 2 (Zinc finger protein of the cerebellum 2)	ZIC2
Disease	617840	54802	TRIT1	ENSG00000043514	Q9H3H1	MOD5_HUMAN	tRNA dimethylallyltransferase (EC 2.5.1.75) (Isopentenyl-diphosphate:tRNA isopentenyltransferase) (IPP transferase) (IPPT) (hGRO1) (tRNA isopentenyltransferase 1) (IPTase)	TRIT1 IPT MOD5
Disease	609577	9820	CUL7	ENSG00000044090	Q14999	CUL7_HUMAN	Cullin-7 (CUL-7)	CUL7 KIAA0076
Disease	116805	1495	CTNNA1	ENSG00000044115	P35221	CTNA1_HUMAN	Catenin alpha-1 (Alpha E-catenin) (Cadherin-associated protein) (Renal carcinoma antigen NY-REN-13)	CTNNA1
Disease	300798	5256	PHKA2	ENSG00000044446	P46019	KPB2_HUMAN	Phosphorylase b kinase regulatory subunit alpha, liver isoform (Phosphorylase kinase alpha L subunit)	PHKA2 PHKLA PYK
Disease	125671	1829	DSG2	ENSG00000046604	Q14126	DSG2_HUMAN	Desmoglein-2 (Cadherin family member 5) (HDGC)	DSG2 CDHF5
Disease	300170	8481	OFD1	ENSG00000046651	O75665	OFD1_HUMAN	Oral-facial-digital syndrome 1 protein (Protein 71-7A)	OFD1 CXorf5
Disease	117700	1356	CP	ENSG00000047457	P00450	CERU_HUMAN	Ceruloplasmin (EC 1.16.3.1) (Ferroxidase)	CP
Disease	616650	23247	KIAA0556	ENSG00000047578	O60303	K0556_HUMAN	Protein KIAA0556	KIAA0556
Disease	607145	84062	DTNBP1	ENSG00000047579	Q96EV8	DTBP1_HUMAN	Dysbindin (Biogenesis of lysosome-related organelles complex 1 subunit 8) (BLOC-1 subunit 8) (Dysbindin-1) (Dystrobrevin-binding protein 1) (Hermansky-Pudlak syndrome 7 protein) (HPS7 protein)	DTNBP1 BLOC1S8 My031
Disease	314850	7504	XK	ENSG00000047597	P51811	XK_HUMAN	Membrane transport protein XK (Kell complex 37 kDa component) (Kx antigen) (XK-related protein 1)	XK XKR1 XRG1
Disease	616082	57102	C12orf4	ENSG00000047621	Q9NQ89	CL004_HUMAN	Protein C12orf4	C12orf4
Disease	612013	57545	CC2D2A	ENSG00000048342	Q9P2K1	C2D2A_HUMAN	Coiled-coil and C2 domain-containing protein 2A	CC2D2A KIAA1345
Disease	604712	50484	RRM2B	ENSG00000048392	Q7LG56	RIR2B_HUMAN	Ribonucleoside-diphosphate reductase subunit M2 B (EC 1.17.4.1) (TP53-inducible ribonucleotide reductase M2 B) (p53-inducible ribonucleotide reductase small subunit 2-like protein) (p53R2)	RRM2B P53R2
Disease	600364	2978	GUCA1A	ENSG00000048545	P43080	GUC1A_HUMAN	Guanylyl cyclase-activating protein 1 (GCAP 1) (Guanylate cyclase activator 1A)	GUCA1A C6orf131 GCAP GCAP1 GUCA1
Disease	608877	55187	VPS13D	ENSG00000048707	Q5THJ4	VP13D_HUMAN	Vacuolar protein sorting-associated protein 13D	VPS13D KIAA0453
Disease	120260	1298	COL9A2	ENSG00000049089	Q14055	CO9A2_HUMAN	Collagen alpha-2(IX) chain	COL9A2
Disease	184745	4254	KITLG	ENSG00000049130	P21583	SCF_HUMAN	Kit ligand (Mast cell growth factor) (MGF) (Stem cell factor) (SCF) (c-Kit ligand) [Cleaved into: Soluble KIT ligand (sKITLG)]	KITLG MGF SCF
Disease	609412	1161	ERCC8	ENSG00000049167	Q13216	ERCC8_HUMAN	DNA excision repair protein ERCC-8 (Cockayne syndrome WD repeat protein CSA)	ERCC8 CKN1 CSA
Disease	138090	9563	H6PD	ENSG00000049239	O95479	G6PE_HUMAN	GDH/6PGL endoplasmic bifunctional protein [Includes: Glucose 1-dehydrogenase (EC 1.1.1.47) (Glucose-6-phosphate dehydrogenase) (EC 1.1.1.363); 6-phosphogluconolactonase (6PGL) (EC 3.1.1.31)]	H6PD GDH
Disease	130160	2006	ELN	ENSG00000049540	P15502	ELN_HUMAN	Elastin (Tropoelastin)	ELN
Disease	614556	57492	ARID1B	ENSG00000049618	Q8NFD5	ARI1B_HUMAN	AT-rich interactive domain-containing protein 1B (ARID domain-containing protein 1B) (BRG1-associated factor 250b) (BAF250B) (BRG1-binding protein hELD/OSA1) (Osa homolog 2) (hOsa2) (p250R)	ARID1B BAF250B DAN15 KIAA1235 OSA2
Disease	606384	23327	NEDD4L	ENSG00000049759	Q96PU5	NED4L_HUMAN	E3 ubiquitin-protein ligase NEDD4-like (EC 2.3.2.26) (HECT-type E3 ubiquitin transferase NED4L) (NEDD4.2) (Nedd4-2)	NEDD4L KIAA0439 NEDL3
Disease	300292	50943	FOXP3	ENSG00000049768	Q9BZS1	FOXP3_HUMAN	Forkhead box protein P3 (Scurfin) [Cleaved into: Forkhead box protein P3, C-terminally processed; Forkhead box protein P3 41 kDa form]	FOXP3 IPEX JM2
Disease	606873	3074	HEXB	ENSG00000049860	P07686	HEXB_HUMAN	Beta-hexosaminidase subunit beta (EC 3.2.1.52) (Beta-N-acetylhexosaminidase subunit beta) (Hexosaminidase subunit B) (Cervical cancer proto-oncogene 7 protein) (HCC-7) (N-acetyl-beta-glucosaminidase subunit beta) [Cleaved into: Beta-hexosaminidase subunit beta chain B; Beta-hexosaminidase subunit beta chain A]	HEXB HCC7
Disease	300524	340533	NEXMIF	ENSG00000050030	Q5QGS0	NEXMI_HUMAN	Neurite extension and migration factor (XLMR protein related to neurite extension) (XPN)	NEXMIF KIAA2022
Disease	604349	10319	LAMC3	ENSG00000050555	Q9Y6N6	LAMC3_HUMAN	Laminin subunit gamma-3 (Laminin-12 subunit gamma) (Laminin-14 subunit gamma) (Laminin-15 subunit gamma)	LAMC3
Disease	179617	5888	RAD51	ENSG00000051180	Q06609	RAD51_HUMAN	DNA repair protein RAD51 homolog 1 (HsRAD51) (hRAD51) (RAD51 homolog A)	RAD51 RAD51A RECA
Disease	608508	1535	CYBA	ENSG00000051523	P13498	CY24A_HUMAN	Cytochrome b-245 light chain (Cytochrome b(558) alpha chain) (Cytochrome b558 subunit alpha) (Neutrophil cytochrome b 22 kDa polypeptide) (Superoxide-generating NADPH oxidase light chain subunit) (p22 phagocyte B-cytochrome) (p22-phox) (p22phox)	CYBA
Disease	607545	6307	MSMO1	ENSG00000052802	Q15800	MSMO1_HUMAN	Methylsterol monooxygenase 1 (EC 1.14.18.9) (C-4 methylsterol oxidase)	MSMO1 DESP4 ERG25 SC4MOL
Disease	605420	60529	ALX4	ENSG00000052850	Q9H161	ALX4_HUMAN	Homeobox protein aristaless-like 4	ALX4 KIAA1788
Disease	600805	3909	LAMA3	ENSG00000053747	Q16787	LAMA3_HUMAN	Laminin subunit alpha-3 (Epiligrin 170 kDa subunit) (E170) (Epiligrin subunit alpha) (Kalinin subunit alpha) (Laminin-5 subunit alpha) (Laminin-6 subunit alpha) (Laminin-7 subunit alpha) (Nicein subunit alpha)	LAMA3 LAMNA
Disease	607542	3784	KCNQ1	ENSG00000053918	P51787	KCNQ1_HUMAN	Potassium voltage-gated channel subfamily KQT member 1 (IKs producing slow voltage-gated potassium channel subunit alpha KvLQT1) (KQT-like 1) (Voltage-gated potassium channel subunit Kv7.1)	KCNQ1 KCNA8 KCNA9 KVLQT1
Disease	613524	10806	SDCCAG8	ENSG00000054282	Q86SQ7	SDCG8_HUMAN	Serologically defined colon cancer antigen 8 (Antigen NY-CO-8) (Centrosomal colon cancer autoantigen protein) (hCCCAP)	SDCCAG8 CCCAP NPHP10 HSPC085
Disease	605995	23095	KIF1B	ENSG00000054523	O60333	KIF1B_HUMAN	Kinesin-like protein KIF1B (Klp)	KIF1B KIAA0591 KIAA1448
Disease	601090	2296	FOXC1	ENSG00000054598	Q12948	FOXC1_HUMAN	Forkhead box protein C1 (Forkhead-related protein FKHL7) (Forkhead-related transcription factor 3) (FREAC-3)	FOXC1 FKHL7 FREAC3
Disease	608442	23224	SYNE2	ENSG00000054654	Q8WXH0	SYNE2_HUMAN	Nesprin-2 (KASH domain-containing protein 2) (KASH2) (Nuclear envelope spectrin repeat protein 2) (Nucleus and actin connecting element protein) (Protein NUANCE) (Synaptic nuclear envelope protein 2) (Syne-2)	SYNE2 KIAA1011 NUA
Disease	606890	2581	GALC	ENSG00000054983	P54803	GALC_HUMAN	Galactocerebrosidase (GALCERase) (EC 3.2.1.46) (Galactocerebroside beta-galactosidase) (Galactosylceramidase) (Galactosylceramide beta-galactosidase)	GALC
Disease	152427	3757	KCNH2	ENSG00000055118	Q12809	KCNH2_HUMAN	Potassium voltage-gated channel subfamily H member 2 (Eag homolog) (Ether-a-go-go-related gene potassium channel 1) (ERG-1) (Eag-related protein 1) (Ether-a-go-go-related protein 1) (H-ERG) (hERG-1) (hERG1) (Voltage-gated potassium channel subunit Kv11.1)	KCNH2 ERG ERG1 HERG
Disease	606323	26999	CYFIP2	ENSG00000055163	Q96F07	CYFP2_HUMAN	Cytoplasmic FMR1-interacting protein 2 (p53-inducible protein 121)	CYFIP2 KIAA1168 PIR121
Disease	605101	23118	TAB2	ENSG00000055208	Q9NYJ8	TAB2_HUMAN	TGF-beta-activated kinase 1 and MAP3K7-binding protein 2 (Mitogen-activated protein kinase kinase kinase 7-interacting protein 2) (TAK1-binding protein 2) (TAB-2) (TGF-beta-activated kinase 1-binding protein 2)	TAB2 KIAA0733 MAP3K7IP2
Disease	606833	58508	KMT2C	ENSG00000055609	Q8NEZ4	KMT2C_HUMAN	Histone-lysine N-methyltransferase 2C (Lysine N-methyltransferase 2C) (EC 2.1.1.43) (Homologous to ALR protein) (Myeloid/lymphoid or mixed-lineage leukemia protein 3)	KMT2C HALR KIAA1506 MLL3
Disease	602861	5318	PKP2	ENSG00000057294	Q99959	PKP2_HUMAN	Plakophilin-2	PKP2
Disease	613878	2155	F7	ENSG00000057593	P08709	FA7_HUMAN	Coagulation factor VII (EC 3.4.21.21) (Proconvertin) (Serum prothrombin conversion accelerator) (SPCA) (Eptacog alfa) [Cleaved into: Factor VII light chain; Factor VII heavy chain]	F7
Disease	150292	3918	LAMC2	ENSG00000058085	Q13753	LAMC2_HUMAN	Laminin subunit gamma-2 (Cell-scattering factor 140 kDa subunit) (CSF 140 kDa subunit) (Epiligrin subunit gamma) (Kalinin subunit gamma) (Kalinin/nicein/epiligrin 100 kDa subunit) (Ladsin 140 kDa subunit) (Laminin B2t chain) (Laminin-5 subunit gamma) (Large adhesive scatter factor 140 kDa subunit) (Nicein subunit gamma)	LAMC2 LAMB2T LAMNB2
Disease	609213	29927	SEC61A1	ENSG00000058262	P61619	S61A1_HUMAN	Protein transport protein Sec61 subunit alpha isoform 1 (Sec61 alpha-1)	SEC61A1 SEC61A
Disease	607707	816	CAMK2B	ENSG00000058404	Q13554	KCC2B_HUMAN	Calcium/calmodulin-dependent protein kinase type II subunit beta (CaM kinase II subunit beta) (CaMK-II subunit beta) (EC 2.7.11.17)	CAMK2B CAM2 CAMK2 CAMKB
Disease	274180	6916	TBXAS1	ENSG00000059377	P24557	THAS_HUMAN	Thromboxane-A synthase (TXA synthase) (TXS) (EC 5.3.99.5) (Cytochrome P450 5A1)	TBXAS1 CYP5 CYP5A1
Disease	138250	5832	ALDH18A1	ENSG00000059573	P54886	P5CS_HUMAN	Delta-1-pyrroline-5-carboxylate synthase (P5CS) (Aldehyde dehydrogenase family 18 member A1) [Includes: Glutamate 5-kinase (GK) (EC 2.7.2.11) (Gamma-glutamyl kinase); Gamma-glutamyl phosphate reductase (GPR) (EC 1.2.1.41) (Glutamate-5-semialdehyde dehydrogenase) (Glutamyl-gamma-semialdehyde dehydrogenase)]	ALDH18A1 GSAS P5CS PYCS
Disease	604927	9150	CTDP1	ENSG00000060069	Q9Y5B0	CTDP1_HUMAN	RNA polymerase II subunit A C-terminal domain phosphatase (EC 3.1.3.16) (TFIIF-associating CTD phosphatase)	CTDP1 FCP1
Disease	605232	65125	WNK1	ENSG00000060237	Q9H4A3	WNK1_HUMAN	Serine/threonine-protein kinase WNK1 (EC 2.7.11.1) (Erythrocyte 65 kDa protein) (p65) (Kinase deficient protein) (Protein kinase lysine-deficient 1) (Protein kinase with no lysine 1) (hWNK1)	WNK1 HSN2 KDP KIAA0344 PRKWNK1
Disease	610274	55650	PIGV	ENSG00000060642	Q9NUD9	PIGV_HUMAN	GPI mannosyltransferase 2 (EC 2.4.1.-) (GPI mannosyltransferase II) (GPI-MT-II) (Phosphatidylinositol-glycan biosynthesis class V protein) (PIG-V)	PIGV
Disease	120280	1301	COL11A1	ENSG00000060718	P12107	COBA1_HUMAN	Collagen alpha-1(XI) chain	COL11A1 COLL6
Disease	614738	51660	MPC1	ENSG00000060762	Q9Y5U8	MPC1_HUMAN	Mitochondrial pyruvate carrier 1 (Brain protein 44-like protein)	MPC1 BRP44L CGI-129 HSPC040 PNAS-115
Disease	606551	11178	LZTS1	ENSG00000061337	Q9Y250	LZTS1_HUMAN	Leucine zipper putative tumor suppressor 1 (F37/esophageal cancer-related gene-coding leucine-zipper motif) (Fez1)	LZTS1 FEZ1
Disease	616982	93166	PRDM6	ENSG00000061455	Q9NQX0	PRDM6_HUMAN	Putative histone-lysine N-methyltransferase PRDM6 (EC 2.1.1.43) (PR domain zinc finger protein 6) (PR domain-containing protein 6)	PRDM6 PFM3
Disease	114021	1001	CDH3	ENSG00000062038	P22223	CADH3_HUMAN	Cadherin-3 (Placental cadherin) (P-cadherin)	CDH3 CDHP
Disease	606421	63916	ELMO2	ENSG00000062598	Q96JJ3	ELMO2_HUMAN	Engulfment and cell motility protein 2 (Protein ced-12 homolog A) (hCed-12A)	ELMO2 CED12A KIAA1834
Disease	174761	5424	POLD1	ENSG00000062822	P28340	DPOD1_HUMAN	DNA polymerase delta catalytic subunit (EC 2.7.7.7) (EC 3.1.11.-) (DNA polymerase subunit delta p125)	POLD1 POLD
Disease	601763	841	CASP8	ENSG00000064012	Q14790	CASP8_HUMAN	Caspase-8 (CASP-8) (EC 3.4.22.61) (Apoptotic cysteine protease) (Apoptotic protease Mch-5) (CAP4) (FADD-homologous ICE/ced-3-like protease) (FADD-like ICE) (FLICE) (ICE-like apoptotic protease 5) (MORT1-associated ced-3 homolog) (MACH) [Cleaved into: Caspase-8 subunit p18; Caspase-8 subunit p10]	CASP8 MCH5
Disease	600525	1747	DLX3	ENSG00000064195	O60479	DLX3_HUMAN	Homeobox protein DLX-3	DLX3
Disease	608707	50937	CDON	ENSG00000064309	Q4KMG0	CDON_HUMAN	Cell adhesion molecule-related/down-regulated by oncogenes	CDON CDO
Disease	604912	6873	TAF2	ENSG00000064313	Q6P1X5	TAF2_HUMAN	Transcription initiation factor TFIID subunit 2 (150 kDa cofactor of initiator function) (RNA polymerase II TBP-associated factor subunit B) (TBP-associated factor 150 kDa) (Transcription initiation factor TFIID 150 kDa subunit) (TAF(II)150) (TAFII-150) (TAFII150)	TAF2 CIF150 TAF2B
Disease	610032	23534	TNPO3	ENSG00000064419	Q9Y5L0	TNPO3_HUMAN	Transportin-3 (Importin-12) (Imp12) (Transportin-SR) (TRN-SR)	TNPO3 IPO12
Disease	603200	8625	RFXANK	ENSG00000064490	O14593	RFXK_HUMAN	DNA-binding protein RFXANK (Ankyrin repeat family A protein 1) (Regulatory factor X subunit B) (RFX-B) (Regulatory factor X-associated ankyrin-containing protein)	RFXANK ANKRA1 RFXB
Disease	613111	5476	CTSA	ENSG00000064601	P10619	PPGB_HUMAN	Lysosomal protective protein (EC 3.4.16.5) (Carboxypeptidase C) (Carboxypeptidase L) (Cathepsin A) (Protective protein cathepsin A) (PPCA) (Protective protein for beta-galactosidase) [Cleaved into: Lysosomal protective protein 32 kDa chain; Lysosomal protective protein 20 kDa chain]	CTSA PPGB
Disease	173110	5449	POU1F1	ENSG00000064835	P28069	PIT1_HUMAN	Pituitary-specific positive transcription factor 1 (PIT-1) (Growth hormone factor 1) (GHF-1)	POU1F1 GHF1 PIT1
Disease	602656	4913	NTHL1	ENSG00000065057	P78549	NTH_HUMAN	Endonuclease III-like protein 1 (hNTH1) (EC 3.2.2.-) (EC 4.2.99.18) (Bifunctional DNA N-glycosylase/DNA-(apurinic or apyrimidinic site) lyase) (DNA glycosylase/AP lyase)	NTHL1 NTH1 OCTS3
Disease	139370	2773	GNAI3	ENSG00000065135	P08754	GNAI3_HUMAN	Guanine nucleotide-binding protein G(k) subunit alpha (G(i) alpha-3)	GNAI3
Disease	613349	4942	OAT	ENSG00000065154	P04181	OAT_HUMAN	Ornithine aminotransferase, mitochondrial (EC 2.6.1.13) (Ornithine delta-aminotransferase) (Ornithine--oxo-acid aminotransferase) [Cleaved into: Ornithine aminotransferase, hepatic form; Ornithine aminotransferase, renal form]	OAT
Disease	601421	3735	KARS	ENSG00000065427	Q15046	SYK_HUMAN	Lysine--tRNA ligase (EC 2.7.7.-) (EC 6.1.1.6) (Lysyl-tRNA synthetase) (LysRS)	KARS KIAA0070
Disease	600922	4638	MYLK	ENSG00000065534	Q15746	MYLK_HUMAN	Myosin light chain kinase, smooth muscle (MLCK) (smMLCK) (EC 2.7.11.18) (Kinase-related protein) (KRP) (Telokin) [Cleaved into: Myosin light chain kinase, smooth muscle, deglutamylated form]	MYLK MLCK MLCK1 MYLK1
Disease	113811	1308	COL17A1	ENSG00000065618	Q9UMD9	COHA1_HUMAN	Collagen alpha-1(XVII) chain (180 kDa bullous pemphigoid antigen 2) (Bullous pemphigoid antigen 2) [Cleaved into: 120 kDa linear IgA disease antigen (120 kDa linear IgA dermatosis antigen) (Linear IgA disease antigen 1) (LAD-1); 97 kDa linear IgA disease antigen (97 kDa linear IgA bullous dermatosis antigen) (97 kDa LAD antigen) (97-LAD) (Linear IgA bullous disease antigen of 97 kDa) (LABD97)]	COL17A1 BP180 BPAG2
Disease	603309	8621	CDK13	ENSG00000065883	Q14004	CDK13_HUMAN	Cyclin-dependent kinase 13 (EC 2.7.11.22) (EC 2.7.11.23) (CDC2-related protein kinase 5) (Cell division cycle 2-like protein kinase 5) (Cell division protein kinase 13) (hCDK13) (Cholinesterase-related cell division controller)	CDK13 CDC2L CDC2L5 CHED KIAA1791
Disease	114025	1496	CTNNA2	ENSG00000066032	P26232	CTNA2_HUMAN	Catenin alpha-2 (Alpha N-catenin) (Alpha-catenin-related protein)	CTNNA2 CAPR
Disease	611379	57609	DIP2B	ENSG00000066084	Q9P265	DIP2B_HUMAN	Disco-interacting protein 2 homolog B (DIP2 homolog B)	DIP2B KIAA1463
Disease	182307	6550	SLC9A3	ENSG00000066230	P48764	SL9A3_HUMAN	Sodium/hydrogen exchanger 3 (Na(+)/H(+) exchanger 3) (NHE-3) (Solute carrier family 9 member 3)	SLC9A3 NHE3
Disease	605481	259266	ASPM	ENSG00000066279	Q8IZT6	ASPM_HUMAN	Abnormal spindle-like microcephaly-associated protein (Abnormal spindle protein homolog) (Asp homolog)	ASPM MCPH5
Disease	607047	4287	ATXN3	ENSG00000066427	P54252	ATX3_HUMAN	Ataxin-3 (EC 3.4.19.12) (Machado-Joseph disease protein 1) (Spinocerebellar ataxia type 3 protein)	ATXN3 ATX3 MJD MJD1 SCA3
Disease	176943	2263	FGFR2	ENSG00000066468	P21802	FGFR2_HUMAN	Fibroblast growth factor receptor 2 (FGFR-2) (EC 2.7.10.1) (K-sam) (KGFR) (Keratinocyte growth factor receptor) (CD antigen CD332)	FGFR2 BEK KGFR KSAM
Disease	602033	2009	EML1	ENSG00000066629	O00423	EMAL1_HUMAN	Echinoderm microtubule-associated protein-like 1 (EMAP-1) (HuEMAP-1)	EML1 EMAP1 EMAPL EMAPL1
Disease	608489	10734	STAG3	ENSG00000066923	Q9UJ98	STAG3_HUMAN	Cohesin subunit SA-3 (SCC3 homolog 3) (Stromal antigen 3) (Stromalin-3)	STAG3
Disease	612386	2235	FECH	ENSG00000066926	P22830	HEMH_HUMAN	Ferrochelatase, mitochondrial (EC 4.99.1.1) (Heme synthase) (Protoheme ferro-lyase)	FECH
Disease	604875	4649	MYO9A	ENSG00000066933	B2RTY4	MYO9A_HUMAN	Unconventional myosin-IXa (Unconventional myosin-9a)	MYO9A MYR7
Disease	602053	1316	KLF6	ENSG00000067082	Q99612	KLF6_HUMAN	Krueppel-like factor 6 (B-cell-derived protein 1) (Core promoter element-binding protein) (GC-rich sites-binding factor GBF) (Proto-oncogene BCD1) (Suppressor of tumorigenicity 12 protein) (Transcription factor Zf9)	KLF6 BCD1 COPEB CPBP ST12
Disease	311870	5255	PHKA1	ENSG00000067177	P46020	KPB1_HUMAN	Phosphorylase b kinase regulatory subunit alpha, skeletal muscle isoform (Phosphorylase kinase alpha M subunit)	PHKA1 PHKA
Disease	191190	7132	TNFRSF1A	ENSG00000067182	P19438	TNR1A_HUMAN	Tumor necrosis factor receptor superfamily member 1A (Tumor necrosis factor receptor 1) (TNF-R1) (Tumor necrosis factor receptor type I) (TNF-RI) (TNFR-I) (p55) (p60) (CD antigen CD120a) [Cleaved into: Tumor necrosis factor receptor superfamily member 1A, membrane form; Tumor necrosis factor-binding protein 1 (TBPI)]	TNFRSF1A TNFAR TNFR1
Disease	185605	6857	SYT1	ENSG00000067715	P21579	SYT1_HUMAN	Synaptotagmin-1 (Synaptotagmin I) (SytI) (p65)	SYT1 SVP65 SYT
Disease	614574	79641	ROGDI	ENSG00000067836	Q9GZN7	ROGDI_HUMAN	Protein rogdi homolog	ROGDI
Disease	121360	865	CBFB	ENSG00000067955	Q13951	PEBB_HUMAN	Core-binding factor subunit beta (CBF-beta) (Polyomavirus enhancer-binding protein 2 beta subunit) (PEA2-beta) (PEBP2-beta) (SL3-3 enhancer factor 1 subunit beta) (SL3/AKV core-binding factor beta subunit)	CBFB
Disease	605082	11186	RASSF1	ENSG00000068028	Q9NS23	RASF1_HUMAN	Ras association domain-containing protein 1	RASSF1 RDA32
Disease	134934	2261	FGFR3	ENSG00000068078	P22607	FGFR3_HUMAN	Fibroblast growth factor receptor 3 (FGFR-3) (EC 2.7.10.1) (CD antigen CD333)	FGFR3 JTK4
Disease	609855	80347	COASY	ENSG00000068120	Q13057	COASY_HUMAN	Bifunctional coenzyme A synthase (CoA synthase) (NBP) (POV-2) [Includes: Phosphopantetheine adenylyltransferase (EC 2.7.7.3) (Dephospho-CoA pyrophosphorylase) (Pantetheine-phosphate adenylyltransferase) (PPAT); Dephospho-CoA kinase (DPCK) (EC 2.7.1.24) (Dephosphocoenzyme A kinase) (DPCOAK)]	COASY PSEC0106
Disease	314310	7030	TFE3	ENSG00000068323	P19532	TFE3_HUMAN	Transcription factor E3 (Class E basic helix-loop-helix protein 33) (bHLHe33)	TFE3 BHLHE33
Disease	300157	2182	ACSL4	ENSG00000068366	O60488	ACSL4_HUMAN	Long-chain-fatty-acid--CoA ligase 4 (EC 6.2.1.3) (Long-chain acyl-CoA synthetase 4) (LACS 4)	ACSL4 ACS4 FACL4 LACS4
Disease	300499	24140	FTSJ1	ENSG00000068438	Q9UET6	TRM7_HUMAN	Putative tRNA (cytidine(32)/guanosine(34)-2'-O)-methyltransferase (EC 2.1.1.205) (2'-O-ribose RNA methyltransferase TRM7 homolog) (Protein ftsJ homolog 1)	FTSJ1 JM23
Disease	609139	65055	REEP1	ENSG00000068615	Q9H902	REEP1_HUMAN	Receptor expression-enhancing protein 1 (Spastic paraplegia 31 protein)	REEP1 C2orf23 SPG31
Disease	616404	25885	POLR1A	ENSG00000068654	O95602	RPA1_HUMAN	DNA-directed RNA polymerase I subunit RPA1 (RNA polymerase I subunit A1) (EC 2.7.7.6) (A190) (DNA-directed RNA polymerase I largest subunit) (DNA-directed RNA polymerase I subunit A) (RNA polymerase I 194 kDa subunit) (RPA194)	POLR1A
Disease	609332	57217	TTC7A	ENSG00000068724	Q9ULT0	TTC7A_HUMAN	Tetratricopeptide repeat protein 7A (TPR repeat protein 7A)	TTC7A KIAA1140 TTC7
Disease	602591	3796	KIF2A	ENSG00000068796	O00139	KIF2A_HUMAN	Kinesin-like protein KIF2A (Kinesin-2) (hK2)	KIF2A KIF2 KNS2
Disease	611177	57560	IFT80	ENSG00000068885	Q9P2H3	IFT80_HUMAN	Intraflagellar transport protein 80 homolog (WD repeat-containing protein 56)	IFT80 KIAA1374 WDR56
Disease	608455	5837	PYGM	ENSG00000068976	P11217	PYGM_HUMAN	Glycogen phosphorylase, muscle form (EC 2.4.1.1) (Myophosphorylase)	PYGM
Disease	602149	5307	PITX1	ENSG00000069011	P78337	PITX1_HUMAN	Pituitary homeobox 1 (Hindlimb-expressed homeobox protein backfoot) (Homeobox protein PITX1) (Paired-like homeodomain transcription factor 1)	PITX1 BFT PTX1
Disease	607613	55746	NUP133	ENSG00000069248	Q8WUM0	NU133_HUMAN	Nuclear pore complex protein Nup133 (133 kDa nucleoporin) (Nucleoporin Nup133)	NUP133
Disease	109560	602	BCL3	ENSG00000069399	P20749	BCL3_HUMAN	B-cell lymphoma 3 protein (BCL-3) (Proto-oncogene BCL3)	BCL3 BCL4 D19S37
Disease	601439	10060	ABCC9	ENSG00000069431	O60706	ABCC9_HUMAN	ATP-binding cassette sub-family C member 9 (Sulfonylurea receptor 2)	ABCC9 SUR2
Disease	600825	6095	RORA	ENSG00000069667	P35398	RORA_HUMAN	Nuclear receptor ROR-alpha (Nuclear receptor RZR-alpha) (Nuclear receptor subfamily 1 group F member 1) (RAR-related orphan receptor A) (Retinoid-related orphan receptor-alpha)	RORA NR1F1 RZRA
Disease	126452	1815	DRD4	ENSG00000069696	P21917	DRD4_HUMAN	D(4) dopamine receptor (D(2C) dopamine receptor) (Dopamine D4 receptor)	DRD4
Disease	604447	10681	GNB5	ENSG00000069966	O14775	GNB5_HUMAN	Guanine nucleotide-binding protein subunit beta-5 (Gbeta5) (Transducin beta chain 5)	GNB5
Disease	603868	5873	RAB27A	ENSG00000069974	P51159	RB27A_HUMAN	Ras-related protein Rab-27A (Rab-27) (GTP-binding protein Ram)	RAB27A RAB27
Disease	603507	4040	LRP6	ENSG00000070018	O75581	LRP6_HUMAN	Low-density lipoprotein receptor-related protein 6 (LRP-6)	LRP6
Disease	601330	2984	GUCY2C	ENSG00000070019	P25092	GUC2C_HUMAN	Heat-stable enterotoxin receptor (STA receptor) (hSTAR) (EC 4.6.1.2) (Guanylyl cyclase C) (GC-C) (Intestinal guanylate cyclase)	GUCY2C GUC2C STAR
Disease	603722	8518	ELP1	ENSG00000070061	O95163	ELP1_HUMAN	Elongator complex protein 1 (ELP1) (IkappaB kinase complex-associated protein) (IKK complex-associated protein) (p150)	ELP1 IKAP IKBKAP
Disease	182870	6710	SPTB	ENSG00000070182	P11277	SPTB1_HUMAN	Spectrin beta chain, erythrocytic (Beta-I spectrin)	SPTB SPTB1
Disease	602115	2255	FGF10	ENSG00000070193	O15520	FGF10_HUMAN	Fibroblast growth factor 10 (FGF-10) (Keratinocyte growth factor 2)	FGF10
Disease	617449	54916	TMEM260	ENSG00000070269	Q9NX78	TM260_HUMAN	Transmembrane protein 260	TMEM260 C14orf101
Disease	609471	57704	GBA2	ENSG00000070610	Q9HCG7	GBA2_HUMAN	Non-lysosomal glucosylceramidase (NLGase) (EC 3.2.1.45) (Beta-glucocerebrosidase 2) (Beta-glucosidase 2) (Glucosylceramidase 2)	GBA2 KIAA1605 AD035
Disease	600853	3340	NDST1	ENSG00000070614	P52848	NDST1_HUMAN	Bifunctional heparan sulfate N-deacetylase/N-sulfotransferase 1 (EC 2.8.2.8) (Glucosaminyl N-deacetylase/N-sulfotransferase 1) (NDST-1) (N-heparan sulfate sulfotransferase 1) (N-HSST 1) ([Heparan sulfate]-glucosamine N-sulfotransferase 1) (HSNST 1) [Includes: Heparan sulfate N-deacetylase 1 (EC 3.-.-.-); Heparan sulfate N-sulfotransferase 1 (EC 2.8.2.-)]	NDST1 HSST HSST1
Disease	108370	440	ASNS	ENSG00000070669	P08243	ASNS_HUMAN	Asparagine synthetase [glutamine-hydrolyzing] (EC 6.3.5.4) (Cell cycle control protein TS11) (Glutamine-dependent asparagine synthetase)	ASNS TS11
Disease	600724	1258	CNGB1	ENSG00000070729	Q14028	CNGB1_HUMAN	Cyclic nucleotide-gated cation channel beta-1 (Cyclic nucleotide-gated cation channel 4) (CNG channel 4) (CNG-4) (CNG4) (Cyclic nucleotide-gated cation channel gamma) (Cyclic nucleotide-gated cation channel modulatory subunit) (Cyclic nucleotide-gated channel beta-1) (CNG channel beta-1) (Glutamic acid-rich protein) (GARP)	CNGB1 CNCG2 CNCG3L CNCG4 RCNC2
Disease	118490	1103	CHAT	ENSG00000070748	P28329	CLAT_HUMAN	Choline O-acetyltransferase (CHOACTase) (ChAT) (Choline acetylase) (EC 2.3.1.6)	CHAT
Disease	606273	8891	EIF2B3	ENSG00000070785	Q9NR50	EI2BG_HUMAN	Translation initiation factor eIF-2B subunit gamma (eIF-2B GDP-GTP exchange factor subunit gamma)	EIF2B3
Disease	114078	815	CAMK2A	ENSG00000070808	Q9UQM7	KCC2A_HUMAN	Calcium/calmodulin-dependent protein kinase type II subunit alpha (CaM kinase II subunit alpha) (CaMK-II subunit alpha) (EC 2.7.11.17)	CAMK2A CAMKA KIAA0968
Disease	606847	6949	TCOF1	ENSG00000070814	Q13428	TCOF_HUMAN	Treacle protein (Treacher Collins syndrome protein)	TCOF1
Disease	116952	998	CDC42	ENSG00000070831	P60953	CDC42_HUMAN	Cell division control protein 42 homolog (G25K GTP-binding protein)	CDC42
Disease	600968	6559	SLC12A3	ENSG00000070915	P55017	S12A3_HUMAN	Solute carrier family 12 member 3 (Na-Cl cotransporter) (NCC) (Na-Cl symporter) (Thiazide-sensitive sodium-chloride cotransporter)	SLC12A3 NCC TSC
Disease	604507	9319	TRIP13	ENSG00000071539	Q15645	PCH2_HUMAN	Pachytene checkpoint protein 2 homolog (Human papillomavirus type 16 E1 protein-binding protein) (16E1-BP) (HPV16 E1 protein-binding protein) (Thyroid hormone receptor interactor 13) (Thyroid receptor-interacting protein 13) (TR-interacting protein 13) (TRIP-13)	TRIP13 PCH2
Disease	300197	537	ATP6AP1	ENSG00000071553	Q15904	VAS1_HUMAN	V-type proton ATPase subunit S1 (V-ATPase subunit S1) (Protein XAP-3) (V-ATPase Ac45 subunit) (V-ATPase S1 accessory protein) (Vacuolar proton pump subunit S1)	ATP6AP1 ATP6IP1 ATP6S1 VATPS1 XAP3
Disease	147141	6929	TCF3	ENSG00000071564	P15923	TFE2_HUMAN	Transcription factor E2-alpha (Class B basic helix-loop-helix protein 21) (bHLHb21) (Immunoglobulin enhancer-binding factor E12/E47) (Immunoglobulin transcription factor 1) (Kappa-E2-binding factor) (Transcription factor 3) (TCF-3) (Transcription factor ITF-1)	TCF3 BHLHB21 E2A ITF1
Disease	601639	5566	PRKACA	ENSG00000072062	P17612	KAPCA_HUMAN	cAMP-dependent protein kinase catalytic subunit alpha (PKA C-alpha) (EC 2.7.11.11)	PRKACA PKACA
Disease	102575	87	ACTN1	ENSG00000072110	P12814	ACTN1_HUMAN	Alpha-actinin-1 (Alpha-actinin cytoskeletal isoform) (F-actin cross-linking protein) (Non-muscle alpha-actinin-1)	ACTN1
Disease	612012	23503	ZFYVE26	ENSG00000072121	Q68DK2	ZFY26_HUMAN	Zinc finger FYVE domain-containing protein 26 (FYVE domain-containing centrosomal protein) (FYVE-CENT) (Spastizin)	ZFYVE26 KIAA0321
Disease	615950	10290	SPEG	ENSG00000072195	Q15772	SPEG_HUMAN	Striated muscle preferentially expressed protein kinase (EC 2.7.11.1) (Aortic preferentially expressed protein 1) (APEG-1)	SPEG APEG1 KIAA1297
Disease	609523	224	ALDH3A2	ENSG00000072210	P51648	AL3A2_HUMAN	Fatty aldehyde dehydrogenase (EC 1.2.1.3) (Aldehyde dehydrogenase 10) (Aldehyde dehydrogenase family 3 member A2) (Microsomal aldehyde dehydrogenase)	ALDH3A2 ALDH10 FALDH
Disease	190010	7037	TFRC	ENSG00000072274	P02786	TFR1_HUMAN	Transferrin receptor protein 1 (TR) (TfR) (TfR1) (Trfr) (T9) (p90) (CD antigen CD71) [Cleaved into: Transferrin receptor protein 1, serum form (sTfR)]	TFRC
Disease	604417	27125	AFF4	ENSG00000072364	Q9UHB7	AFF4_HUMAN	AF4/FMR2 family member 4 (ALL1-fused gene from chromosome 5q31 protein) (Protein AF-5q31) (Major CDK9 elongation factor-associated protein)	AFF4 AF5Q31 MCEF HSPC092
Disease	300040	8243	SMC1A	ENSG00000072501	Q14683	SMC1A_HUMAN	Structural maintenance of chromosomes protein 1A (SMC protein 1A) (SMC-1-alpha) (SMC-1A) (Sb1.8)	SMC1A DXS423E KIAA0178 SB1.8 SMC1 SMC1L1
Disease	300256	3028	HSD17B10	ENSG00000072506	Q99714	HCD2_HUMAN	3-hydroxyacyl-CoA dehydrogenase type-2 (EC 1.1.1.35) (17-beta-hydroxysteroid dehydrogenase 10) (17-beta-HSD 10) (EC 1.1.1.51) (2-methyl-3-hydroxybutyryl-CoA dehydrogenase) (MHBD) (3-hydroxy-2-methylbutyryl-CoA dehydrogenase) (EC 1.1.1.178) (3-hydroxyacyl-CoA dehydrogenase type II) (Endoplasmic reticulum-associated amyloid beta-peptide-binding protein) (Mitochondrial ribonuclease P protein 2) (Mit…	HSD17B10 ERAB HADH2 MRPP2 SCHAD SDR5C1 XH98G2
Disease	600608	8974	P4HA2	ENSG00000072682	O15460	P4HA2_HUMAN	Prolyl 4-hydroxylase subunit alpha-2 (4-PH alpha-2) (EC 1.14.11.2) (Procollagen-proline,2-oxoglutarate-4-dioxygenase subunit alpha-2)	P4HA2 UNQ290/PRO330
Disease	612907	51095	TRNT1	ENSG00000072756	Q96Q11	TRNT1_HUMAN	CCA tRNA nucleotidyltransferase 1, mitochondrial (EC 2.7.7.72) (Mitochondrial tRNA nucleotidyl transferase, CCA-adding) (mt CCA-adding enzyme) (mt tRNA CCA-diphosphorylase) (mt tRNA CCA-pyrophosphorylase) (mt tRNA adenylyltransferase)	TRNT1 CGI-47
Disease	609575	37	ACADVL	ENSG00000072778	P49748	ACADV_HUMAN	Very long-chain specific acyl-CoA dehydrogenase, mitochondrial (VLCAD) (EC 1.3.8.9)	ACADVL VLCAD
Disease	604831	2121	EVC	ENSG00000072840	P57679	EVC_HUMAN	Ellis-van Creveld syndrome protein (DWF-1)	EVC
Disease	609449	54820	NDE1	ENSG00000072864	Q9NXR1	NDE1_HUMAN	Nuclear distribution protein nudE homolog 1 (NudE)	NDE1 NUDE
Disease	603273	8626	TP63	ENSG00000073282	Q9H3D4	P63_HUMAN	Tumor protein 63 (p63) (Chronic ulcerative stomatitis protein) (CUSP) (Keratinocyte transcription factor KET) (Transformation-related protein 63) (TP63) (Tumor protein p73-like) (p73L) (p40) (p51)	TP63 KET P63 P73H P73L TP73L
Disease	302910	1183	CLCN4	ENSG00000073464	P51793	CLCN4_HUMAN	H(+)/Cl(-) exchange transporter 4 (Chloride channel protein 4) (ClC-4) (Chloride transporter ClC-4)	CLCN4
Disease	600857	6389	SDHA	ENSG00000073578	P31040	SDHA_HUMAN	Succinate dehydrogenase [ubiquinone] flavoprotein subunit, mitochondrial (EC 1.3.5.1) (Flavoprotein subunit of complex II) (Fp)	SDHA SDH2 SDHF
Disease	603111	6605	SMARCE1	ENSG00000073584	Q969G3	SMCE1_HUMAN	SWI/SNF-related matrix-associated actin-dependent regulator of chromatin subfamily E member 1 (BRG1-associated factor 57) (BAF57)	SMARCE1 BAF57
Disease	603201	8647	ABCB11	ENSG00000073734	O95342	ABCBB_HUMAN	Bile salt export pump (ATP-binding cassette sub-family B member 11)	ABCB11 BSEP
Disease	604895	30009	TBX21	ENSG00000073861	Q9UL17	TBX21_HUMAN	T-box transcription factor TBX21 (T-box protein 21) (T-cell-specific T-box transcription factor T-bet) (Transcription factor TBLYM)	TBX21 TBET TBLYM
Disease	603025	8301	PICALM	ENSG00000073921	Q13492	PICAL_HUMAN	Phosphatidylinositol-binding clathrin assembly protein (Clathrin assembly lymphoid myeloid leukemia protein)	PICALM CALM
Disease	165230	2736	GLI2	ENSG00000074047	P10070	GLI2_HUMAN	Zinc finger protein GLI2 (GLI family zinc finger protein 2) (Tax helper protein)	GLI2 THP
Disease	611994	65993	MRPS34	ENSG00000074071	P82930	RT34_HUMAN	28S ribosomal protein S34, mitochondrial (MRP-S34) (S34mt) (Mitochondrial small ribosomal subunit protein mS34)	MRPS34
Disease	600276	4854	NOTCH3	ENSG00000074181	Q9UM47	NOTC3_HUMAN	Neurogenic locus notch homolog protein 3 (Notch 3) [Cleaved into: Notch 3 extracellular truncation; Notch 3 intracellular domain]	NOTCH3
Disease	605984	8726	EED	ENSG00000074266	O75530	EED_HUMAN	Polycomb protein EED (hEED) (Embryonic ectoderm development protein) (WD protein associating with integrin cytoplasmic tails 1) (WAIT-1)	EED
Disease	602569	6620	SNCB	ENSG00000074317	Q16143	SYUB_HUMAN	Beta-synuclein	SNCB
Disease	603263	771	CA12	ENSG00000074410	O43570	CAH12_HUMAN	Carbonic anhydrase 12 (EC 4.2.1.1) (Carbonate dehydratase XII) (Carbonic anhydrase XII) (CA-XII) (Tumor antigen HOM-RCC-3.1.3)	CA12
Disease	603647	617	BCS1L	ENSG00000074582	Q9Y276	BCS1_HUMAN	Mitochondrial chaperone BCS1 (h-BCS1) (BCS1-like protein)	BCS1L BCS1
Disease	603617	9187	SLC24A1	ENSG00000074621	O60721	NCKX1_HUMAN	Sodium/potassium/calcium exchanger 1 (Na(+)/K(+)/Ca(2+)-exchange protein 1) (Retinal rod Na-Ca+K exchanger) (Solute carrier family 24 member 1)	SLC24A1 KIAA0702 NCKX1
Disease	601567	3998	LMAN1	ENSG00000074695	P49257	LMAN1_HUMAN	Protein ERGIC-53 (ER-Golgi intermediate compartment 53 kDa protein) (Gp58) (Intracellular mannose-specific lectin MR60) (Lectin mannose-binding 1)	LMAN1 ERGIC53 F5F8D
Disease	172430	2023	ENO1	ENSG00000074800	P06733	ENOA_HUMAN	Alpha-enolase (EC 4.2.1.11) (2-phospho-D-glycerate hydro-lyase) (C-myc promoter-binding protein) (Enolase 1) (MBP-1) (MPB-1) (Non-neural enolase) (NNE) (Phosphopyruvate hydratase) (Plasminogen-binding protein)	ENO1 ENO1L1 MBPB1 MPB1
Disease	600839	6557	SLC12A1	ENSG00000074803	Q13621	S12A1_HUMAN	Solute carrier family 12 member 1 (Bumetanide-sensitive sodium-(potassium)-chloride cotransporter 2) (Kidney-specific Na-K-Cl symporter)	SLC12A1 NKCC2
Disease	602235	3785	KCNQ2	ENSG00000075043	O43526	KCNQ2_HUMAN	Potassium voltage-gated channel subfamily KQT member 2 (KQT-like 2) (Neuroblastoma-specific potassium channel subunit alpha KvLQT2) (Voltage-gated potassium channel subunit Kv7.2)	KCNQ2
Disease	607809	38	ACAT1	ENSG00000075239	P24752	THIL_HUMAN	Acetyl-CoA acetyltransferase, mitochondrial (EC 2.3.1.9) (Acetoacetyl-CoA thiolase) (T2)	ACAT1 ACAT MAT
Disease	600370	5250	SLC25A3	ENSG00000075415	Q00325	MPCP_HUMAN	Phosphate carrier protein, mitochondrial (Phosphate transport protein) (PTP) (Solute carrier family 25 member 3)	SLC25A3 PHC OK/SW-cl.48
Disease	102630	60	ACTB	ENSG00000075624	P60709	ACTB_HUMAN	Actin, cytoplasmic 1 (Beta-actin) [Cleaved into: Actin, cytoplasmic 1, N-terminally processed]	ACTB
Disease	613274	55034	MOCOS	ENSG00000075643	Q96EN8	MOCOS_HUMAN	Molybdenum cofactor sulfurase (MCS) (MOS) (MoCo sulfurase) (hMCS) (EC 2.8.1.9) (Molybdenum cofactor sulfurtransferase)	MOCOS
Disease	602382	5337	PLD1	ENSG00000075651	Q13393	PLD1_HUMAN	Phospholipase D1 (PLD 1) (hPLD1) (EC 3.1.4.4) (Choline phosphatase 1) (Phosphatidylcholine-hydrolyzing phospholipase D1)	PLD1
Disease	613583	284403	WDR62	ENSG00000075702	O43379	WDR62_HUMAN	WD repeat-containing protein 62	WDR62 C19orf14
Disease	602298	7879	RAB7A	ENSG00000075785	P51149	RAB7A_HUMAN	Ras-related protein Rab-7a	RAB7A RAB7
Disease	617878	113457	TUBA3D	ENSG00000075886	P0DPH8	TBA3D_HUMAN	Tubulin alpha-3D chain (Alpha-tubulin 3D) [Cleaved into: Detyrosinated tubulin alpha-3D chain]	TUBA3D
Disease	167409	5076	PAX2	ENSG00000075891	Q02962	PAX2_HUMAN	Paired box protein Pax-2	PAX2
Disease	601806	4175	MCM6	ENSG00000076003	Q14566	MCM6_HUMAN	DNA replication licensing factor MCM6 (EC 3.6.4.12) (p105MCM)	MCM6
Disease	120436	4292	MLH1	ENSG00000076242	P40692	MLH1_HUMAN	DNA mismatch repair protein Mlh1 (MutL protein homolog 1)	MLH1 COCA2
Disease	191525	7374	UNG	ENSG00000076248	P13051	UNG_HUMAN	Uracil-DNA glycosylase (UDG) (EC 3.2.2.27)	UNG DGU UNG1 UNG15
Disease	611672	113235	SLC46A1	ENSG00000076351	Q96NT5	PCFT_HUMAN	Proton-coupled folate transporter (G21) (Heme carrier protein 1) (PCFT/HCP1) (Solute carrier family 46 member 1)	SLC46A1 HCP1 PCFT
Disease	600417	22978	NT5C2	ENSG00000076685	P49902	5NTC_HUMAN	Cytosolic purine 5'-nucleotidase (EC 3.1.3.5) (Cytosolic 5'-nucleotidase II)	NT5C2 NT5B NT5CP PNT5
Disease	601717	6813	STXBP2	ENSG00000076944	Q15833	STXB2_HUMAN	Syntaxin-binding protein 2 (Protein unc-18 homolog 2) (Unc18-2) (Protein unc-18 homolog B) (Unc-18B)	STXBP2 UNC18B
Disease	180220	5915	RARB	ENSG00000077092	P10826	RARB_HUMAN	Retinoic acid receptor beta (RAR-beta) (HBV-activated protein) (Nuclear receptor subfamily 1 group B member 2) (RAR-epsilon)	RARB HAP NR1B2
Disease	164012	4791	NFKB2	ENSG00000077150	Q00653	NFKB2_HUMAN	Nuclear factor NF-kappa-B p100 subunit (DNA-binding factor KBF2) (H2TF1) (Lymphocyte translocation chromosome 10 protein) (Nuclear factor of kappa light polypeptide gene enhancer in B-cells 2) (Oncogene Lyt-10) (Lyt10) [Cleaved into: Nuclear factor NF-kappa-B p52 subunit]	NFKB2 LYT10
Disease	610538	29089	UBE2T	ENSG00000077152	Q9NPD8	UBE2T_HUMAN	Ubiquitin-conjugating enzyme E2 T (EC 2.3.2.23) (Cell proliferation-inducing gene 50 protein) (E2 ubiquitin-conjugating enzyme T) (Ubiquitin carrier protein T) (Ubiquitin-protein ligase T)	UBE2T HSPC150 PIG50
Disease	300142	5063	PAK3	ENSG00000077264	O75914	PAK3_HUMAN	Serine/threonine-protein kinase PAK 3 (EC 2.7.11.1) (Beta-PAK) (Oligophrenin-3) (p21-activated kinase 3) (PAK-3)	PAK3 OPHN3
Disease	300121	1641	DCX	ENSG00000077279	O43602	DCX_HUMAN	Neuronal migration protein doublecortin (Doublin) (Lissencephalin-X) (Lis-X)	DCX DBCN LISX
Disease	606933	7299	TYR	ENSG00000077498	P14679	TYRO_HUMAN	Tyrosinase (EC 1.14.18.1) (LB24-AB) (Monophenol monooxygenase) (SK29-AB) (Tumor rejection antigen AB)	TYR
Disease	102573	88	ACTN2	ENSG00000077522	P35609	ACTN2_HUMAN	Alpha-actinin-2 (Alpha-actinin skeletal muscle isoform 2) (F-actin cross-linking protein)	ACTN2
Disease	312180	7319	UBE2A	ENSG00000077721	P49459	UBE2A_HUMAN	Ubiquitin-conjugating enzyme E2 A (EC 2.3.2.23) (E2 ubiquitin-conjugating enzyme A) (RAD6 homolog A) (HR6A) (hHR6A) (Ubiquitin carrier protein A) (Ubiquitin-protein ligase A)	UBE2A RAD6A
Disease	136350	2260	FGFR1	ENSG00000077782	P11362	FGFR1_HUMAN	Fibroblast growth factor receptor 1 (FGFR-1) (EC 2.7.10.1) (Basic fibroblast growth factor receptor 1) (BFGFR) (bFGF-R-1) (Fms-like tyrosine kinase 2) (FLT-2) (N-sam) (Proto-oncogene c-Fgr) (CD antigen CD331)	FGFR1 BFGFR CEK FGFBR FLG FLT2 HBGFR
Disease	135820	2192	FBLN1	ENSG00000077942	P23142	FBLN1_HUMAN	Fibulin-1 (FIBL-1)	FBLN1 PP213
Disease	604063	8516	ITGA8	ENSG00000077943	P53708	ITA8_HUMAN	Integrin alpha-8 [Cleaved into: Integrin alpha-8 heavy chain; Integrin alpha-8 light chain]	ITGA8
Disease	609010	56922	MCCC1	ENSG00000078070	Q96RQ3	MCCA_HUMAN	Methylcrotonoyl-CoA carboxylase subunit alpha, mitochondrial (MCCase subunit alpha) (EC 6.4.1.4) (3-methylcrotonyl-CoA carboxylase 1) (3-methylcrotonyl-CoA carboxylase biotin-containing subunit) (3-methylcrotonyl-CoA:carbon dioxide ligase subunit alpha)	MCCC1 MCCA
Disease	139380	2782	GNB1	ENSG00000078369	P62873	GBB1_HUMAN	Guanine nucleotide-binding protein G(I)/G(S)/G(T) subunit beta-1 (Transducin beta chain 1)	GNB1
Disease	131240	1906	EDN1	ENSG00000078401	P05305	EDN1_HUMAN	Endothelin-1 (Preproendothelin-1) (PPET1) [Cleaved into: Endothelin-1 (ET-1); Big endothelin-1]	EDN1
Disease	602409	8028	MLLT10	ENSG00000078403	P55197	AF10_HUMAN	Protein AF-10 (ALL1-fused gene from chromosome 10 protein)	MLLT10 AF10
Disease	606409	83737	ITCH	ENSG00000078747	Q96J02	ITCH_HUMAN	E3 ubiquitin-protein ligase Itchy homolog (Itch) (EC 2.3.2.26) (Atrophin-1-interacting protein 4) (AIP4) (HECT-type E3 ubiquitin transferase Itchy homolog) (NFE2-associated polypeptide 1) (NAPP1)	ITCH
Disease	600111	6507	SLC1A3	ENSG00000079215	P43003	EAA1_HUMAN	Excitatory amino acid transporter 1 (Sodium-dependent glutamate/aspartate transporter 1) (GLAST-1) (Solute carrier family 1 member 3)	SLC1A3 EAAT1 GLAST GLAST1
Disease	603504	8556	CDC14A	ENSG00000079335	Q9UNH5	CC14A_HUMAN	Dual specificity protein phosphatase CDC14A (EC 3.1.3.16) (EC 3.1.3.48) (CDC14 cell division cycle 14 homolog A)	CDC14A
Disease	612082	23152	CIC	ENSG00000079432	Q96RK0	CIC_HUMAN	Protein capicua homolog	CIC KIAA0306
Disease	151750	3991	LIPE	ENSG00000079435	Q05469	LIPS_HUMAN	Hormone-sensitive lipase (HSL) (EC 3.1.1.79)	LIPE
Disease	184420	2222	FDFT1	ENSG00000079459	P37268	FDFT_HUMAN	Squalene synthase (SQS) (SS) (EC 2.5.1.21) (FPP:FPP farnesyltransferase) (Farnesyl-diphosphate farnesyltransferase)	FDFT1
Disease	300127	4983	OPHN1	ENSG00000079482	O60890	OPHN1_HUMAN	Oligophrenin-1	OPHN1
Disease	603213	3835	KIF22	ENSG00000079616	Q14807	KIF22_HUMAN	Kinesin-like protein KIF22 (Kinesin-like DNA-binding protein) (Kinesin-like protein 4)	KIF22 KID KNSL4
Disease	171900	5236	PGM1	ENSG00000079739	P36871	PGM1_HUMAN	Phosphoglucomutase-1 (PGM 1) (EC 5.4.2.2) (Glucose phosphomutase 1)	PGM1
Disease	602378	1785	DNM2	ENSG00000079805	P50570	DYN2_HUMAN	Dynamin-2 (EC 3.6.5.5)	DNM2 DYN2
Disease	606629	22999	RIMS1	ENSG00000079841	Q86UR5	RIMS1_HUMAN	Regulating synaptic membrane exocytosis protein 1 (Rab-3-interacting molecule 1) (RIM 1) (Rab-3-interacting protein 2)	RIMS1 KIAA0340 RAB3IP2 RIM1 Nbla00761
Disease	603345	8671	SLC4A4	ENSG00000080493	Q9Y6R1	S4A4_HUMAN	Electrogenic sodium bicarbonate cotransporter 1 (Sodium bicarbonate cotransporter) (Na(+)/HCO3(-) cotransporter) (Solute carrier family 4 member 4) (kNBC1)	SLC4A4 NBC NBC1 NBCE1
Disease	600014	6595	SMARCA2	ENSG00000080503	P51531	SMCA2_HUMAN	Probable global transcription activator SNF2L2 (EC 3.6.4.-) (ATP-dependent helicase SMARCA2) (BRG1-associated factor 190B) (BAF190B) (Protein brahma homolog) (hBRM) (SNF2-alpha) (SWI/SNF-related matrix-associated actin-dependent regulator of chromatin subfamily A member 2)	SMARCA2 BAF190B BRM SNF2A SNF2L2
Disease	300933	139212	PIH1D3	ENSG00000080572	Q9NQM4	PIHD3_HUMAN	Protein PIH1D3 (PIH1 domain-containing protein 3) (Sarcoma antigen NY-SAR-97)	PIH1D3 CXorf41
Disease	611421	10847	SRCAP	ENSG00000080603	Q6ZRS2	SRCAP_HUMAN	Helicase SRCAP (EC 3.6.4.-) (Domino homolog 2) (Snf2-related CBP activator)	SRCAP KIAA0309
Disease	104311	5663	PSEN1	ENSG00000080815	P49768	PSN1_HUMAN	Presenilin-1 (PS-1) (EC 3.4.23.-) (Protein S182) [Cleaved into: Presenilin-1 NTF subunit; Presenilin-1 CTF subunit; Presenilin-1 CTF12 (PS1-CTF12)]	PSEN1 AD3 PS1 PSNL1
Disease	612732	1371	CPOX	ENSG00000080819	P36551	HEM6_HUMAN	Oxygen-dependent coproporphyrinogen-III oxidase, mitochondrial (COX) (Coprogen oxidase) (Coproporphyrinogenase) (EC 1.3.3.3)	CPOX CPO CPX
Disease	607244	23431	AP4E1	ENSG00000081014	Q9UPM8	AP4E1_HUMAN	AP-4 complex subunit epsilon-1 (AP-4 adaptor complex subunit epsilon) (Adaptor-related protein complex 4 subunit epsilon-1) (Epsilon subunit of AP-4) (Epsilon-adaptin)	AP4E1
Disease	104150	174	AFP	ENSG00000081051	P02771	FETA_HUMAN	Alpha-fetoprotein (Alpha-1-fetoprotein) (Alpha-fetoglobulin)	AFP HPAFP
Disease	120131	1286	COL4A4	ENSG00000081052	P53420	CO4A4_HUMAN	Collagen alpha-4(IV) chain	COL4A4
Disease	607649	28962	OSTM1	ENSG00000081087	Q86WC4	OSTM1_HUMAN	Osteopetrosis-associated transmembrane protein 1 (Chloride channel 7 beta subunit)	OSTM1 GL HSPC019 UNQ6098/PRO21201
Disease	607056	50939	IMPG2	ENSG00000081148	Q9BZV3	IMPG2_HUMAN	Interphotoreceptor matrix proteoglycan 2 (Interphotoreceptor matrix proteoglycan of 200 kDa) (IPM 200) (Sialoprotein associated with cones and rods proteoglycan) (Spacrcan)	IMPG2 IPM200
Disease	600662	4208	MEF2C	ENSG00000081189	Q06413	MEF2C_HUMAN	Myocyte-specific enhancer factor 2C (Myocyte enhancer factor 2C)	MEF2C
Disease	151460	5788	PTPRC	ENSG00000081237	P08575	PTPRC_HUMAN	Receptor-type tyrosine-protein phosphatase C (EC 3.1.3.48) (Leukocyte common antigen) (L-CA) (T200) (CD antigen CD45)	PTPRC CD45
Disease	114208	779	CACNA1S	ENSG00000081248	Q13698	CAC1S_HUMAN	Voltage-dependent L-type calcium channel subunit alpha-1S (Calcium channel, L type, alpha-1 polypeptide, isoform 3, skeletal muscle) (Voltage-gated calcium channel subunit alpha Cav1.1)	CACNA1S CACH1 CACN1 CACNL1A3
Disease	601975	5317	PKP1	ENSG00000081277	Q13835	PKP1_HUMAN	Plakophilin-1 (Band 6 protein) (B6P)	PKP1
Disease	610552	79876	UBA5	ENSG00000081307	Q9GZZ9	UBA5_HUMAN	Ubiquitin-like modifier-activating enzyme 5 (Ubiquitin-activating enzyme 5) (ThiFP1) (UFM1-activating enzyme) (Ubiquitin-activating enzyme E1 domain-containing protein 1)	UBA5 UBE1DC1
Disease	600073	4036	LRP2	ENSG00000081479	P98164	LRP2_HUMAN	Low-density lipoprotein receptor-related protein 2 (LRP-2) (Glycoprotein 330) (gp330) (Megalin)	LRP2
Disease	602397	5205	ATP8B1	ENSG00000081923	O43520	AT8B1_HUMAN	Phospholipid-transporting ATPase IC (EC 7.6.2.1) (ATPase class I type 8B member 1) (Familial intrahepatic cholestasis type 1) (P4-ATPase flippase complex alpha subunit ATP8B1)	ATP8B1 ATPIC FIC1 PFIC
Disease	602731	2533	FYB1	ENSG00000082074	O15117	FYB1_HUMAN	FYN-binding protein 1 (Adhesion and degranulation promoting adaptor protein) (ADAP) (FYB-120/130) (p120/p130) (FYN-T-binding protein) (SLAP-130) (SLP-76-associated phosphoprotein)	FYB1 FYB SLAP130
Disease	300189	1741	DLG3	ENSG00000082458	Q92796	DLG3_HUMAN	Disks large homolog 3 (Neuroendocrine-DLG) (Synapse-associated protein 102) (SAP-102) (SAP102) (XLMR)	DLG3 KIAA1232
Disease	610355	79728	PALB2	ENSG00000083093	Q86YC2	PALB2_HUMAN	Partner and localizer of BRCA2	PALB2 FANCN
Disease	248611	594	BCKDHB	ENSG00000083123	P21953	ODBB_HUMAN	2-oxoisovalerate dehydrogenase subunit beta, mitochondrial (EC 1.2.4.4) (Branched-chain alpha-keto acid dehydrogenase E1 component beta chain) (BCKDE1B) (BCKDH E1-beta)	BCKDHB
Disease	601408	7994	KAT6A	ENSG00000083168	Q92794	KAT6A_HUMAN	Histone acetyltransferase KAT6A (EC 2.3.1.48) (MOZ, YBF2/SAS3, SAS2 and TIP60 protein 3) (MYST-3) (Monocytic leukemia zinc finger protein) (Runt-related transcription factor-binding protein 2) (Zinc finger protein 220)	KAT6A MOZ MYST3 RUNXBP2 ZNF220
Disease	608576	79977	GRHL2	ENSG00000083307	Q6ISB3	GRHL2_HUMAN	Grainyhead-like protein 2 homolog (Brother of mammalian grainyhead) (Transcription factor CP2-like 3)	GRHL2 BOM TFCP2L3
Disease	153454	5351	PLOD1	ENSG00000083444	Q02809	PLOD1_HUMAN	Procollagen-lysine,2-oxoglutarate 5-dioxygenase 1 (EC 1.14.11.4) (Lysyl hydroxylase 1) (LH1)	PLOD1 LLH PLOD
Disease	607532	10464	PIBF1	ENSG00000083535	Q8WXW3	PIBF1_HUMAN	Progesterone-induced-blocking factor 1 (PIBF) (Centrosomal protein of 90 kDa) (CEP90)	PIBF1 C13orf24 PIBF
Disease	601424	5019	OXCT1	ENSG00000083720	P55809	SCOT1_HUMAN	Succinyl-CoA:3-ketoacid coenzyme A transferase 1, mitochondrial (EC 2.8.3.5) (3-oxoacid CoA-transferase 1) (Somatic-type succinyl-CoA:3-oxoacid CoA-transferase) (SCOT-s)	OXCT1 OXCT SCOT
Disease	605018	1540	CYLD	ENSG00000083799	Q9NQC7	CYLD_HUMAN	Ubiquitin carboxyl-terminal hydrolase CYLD (EC 3.4.19.12) (Deubiquitinating enzyme CYLD) (Ubiquitin thioesterase CYLD) (Ubiquitin-specific-processing protease CYLD)	CYLD CYLD1 KIAA0849 HSPC057
Disease	609512	25978	CHMP2B	ENSG00000083937	Q9UQN3	CHM2B_HUMAN	Charged multivesicular body protein 2b (CHMP2.5) (Chromatin-modifying protein 2b) (CHMP2b) (Vacuolar protein sorting-associated protein 2-2) (Vps2-2) (hVps2-2)	CHMP2B CGI-84
Disease	606480	10269	ZMPSTE24	ENSG00000084073	O75844	FACE1_HUMAN	CAAX prenyl protease 1 homolog (EC 3.4.24.84) (Farnesylated proteins-converting enzyme 1) (FACE-1) (Prenyl protein-specific endoprotease 1) (Zinc metalloproteinase Ste24 homolog)	ZMPSTE24 FACE1 STE24
Disease	600571	5978	REST	ENSG00000084093	Q13127	REST_HUMAN	RE1-silencing transcription factor (Neural-restrictive silencer factor) (X2 box repressor)	REST NRSF XBR
Disease	107730	338	APOB	ENSG00000084674	P04114	APOB_HUMAN	Apolipoprotein B-100 (Apo B-100) [Cleaved into: Apolipoprotein B-48 (Apo B-48)]	APOB
Disease	615900	60509	AGBL5	ENSG00000084693	Q8NDL9	CBPC5_HUMAN	Cytosolic carboxypeptidase-like protein 5 (EC 3.4.17.-) (ATP/GTP-binding protein-like 5)	AGBL5 CCP5
Disease	600890	3030	HADHA	ENSG00000084754	P40939	ECHA_HUMAN	Trifunctional enzyme subunit alpha, mitochondrial (78 kDa gastrin-binding protein) (TP-alpha) [Includes: Long-chain enoyl-CoA hydratase (EC 4.2.1.17); Long chain 3-hydroxyacyl-CoA dehydrogenase (EC 1.1.1.211)]	HADHA HADH
Disease	114010	790	CAD	ENSG00000084774	P27708	PYR1_HUMAN	CAD protein [Includes: Glutamine-dependent carbamoyl-phosphate synthase (EC 6.3.5.5); Aspartate carbamoyltransferase (EC 2.1.3.2); Dihydroorotase (EC 3.5.2.3)]	CAD
Disease	107271	966	CD59	ENSG00000085063	P13987	CD59_HUMAN	CD59 glycoprotein (1F5 antigen) (20 kDa homologous restriction factor) (HRF-20) (HRF20) (MAC-inhibitory protein) (MAC-IP) (MEM43 antigen) (Membrane attack complex inhibition factor) (MACIF) (Membrane inhibitor of reactive lysis) (MIRL) (Protectin) (CD antigen CD59)	CD59 MIC11 MIN1 MIN2 MIN3 MSK21
Disease	300032	546	ATRX	ENSG00000085224	P46100	ATRX_HUMAN	Transcriptional regulator ATRX (EC 3.6.4.12) (ATP-dependent helicase ATRX) (X-linked helicase II) (X-linked nuclear protein) (XNP) (Znf-HX)	ATRX RAD54L XH2
Disease	165215	2122	MECOM	ENSG00000085276	Q03112	MECOM_HUMAN	MDS1 and EVI1 complex locus protein (Ecotropic virus integration site 1 protein homolog) (EVI-1) (Myelodysplasia syndrome 1 protein) (Myelodysplasia syndrome-associated protein 1)	MECOM EVI1 MDS1
Disease	610876	57531	HACE1	ENSG00000085382	Q8IYU2	HACE1_HUMAN	E3 ubiquitin-protein ligase HACE1 (EC 2.3.2.26) (HECT domain and ankyrin repeat-containing E3 ubiquitin-protein ligase 1) (HECT-type E3 ubiquitin transferase HACE1)	HACE1 KIAA1320
Disease	608744	29957	SLC25A24	ENSG00000085491	Q6NUK1	SCMC1_HUMAN	Calcium-binding mitochondrial carrier protein SCaMC-1 (Mitochondrial ATP-Mg/Pi carrier protein 1) (Mitochondrial Ca(2+)-dependent solute carrier protein 1) (Small calcium-binding mitochondrial carrier protein 1) (Solute carrier family 25 member 24)	SLC25A24 APC1 MCSC1 SCAMC1
Disease	615003	23259	DDHD2	ENSG00000085788	O94830	DDHD2_HUMAN	Phospholipase DDHD2 (EC 3.1.1.-) (DDHD domain-containing protein 2) (KIAA0725p) (SAM, WWE and DDHD domain-containing protein 1)	DDHD2 KIAA0725 SAMWD1
Disease	601902	4998	ORC1	ENSG00000085840	Q13415	ORC1_HUMAN	Origin recognition complex subunit 1 (Replication control protein 1)	ORC1 ORC1L PARC1
Disease	606822	55624	POMGNT1	ENSG00000085998	Q8WZA1	PMGT1_HUMAN	Protein O-linked-mannose beta-1,2-N-acetylglucosaminyltransferase 1 (POMGnT1) (EC 2.4.1.-) (UDP-GlcNAc:alpha-D-mannoside beta-1,2-N-acetylglucosaminyltransferase I.2) (GnT I.2)	POMGNT1 MGAT1.2 UNQ746/PRO1475
Disease	603615	8438	RAD54L	ENSG00000085999	Q92698	RAD54_HUMAN	DNA repair and recombination protein RAD54-like (EC 3.6.4.-) (RAD54 homolog) (hHR54) (hRAD54)	RAD54L RAD54A
Disease	137060	2683	B4GALT1	ENSG00000086062	P15291	B4GT1_HUMAN	Beta-1,4-galactosyltransferase 1 (Beta-1,4-GalTase 1) (Beta4Gal-T1) (b4Gal-T1) (EC 2.4.1.-) (Beta-N-acetylglucosaminyl-glycolipid beta-1,4-galactosyltransferase) (Beta-N-acetylglucosaminylglycopeptide beta-1,4-galactosyltransferase) (EC 2.4.1.38) (Lactose synthase A protein) (EC 2.4.1.22) (N-acetyllactosamine synthase) (EC 2.4.1.90) (Nal synthase) (UDP-Gal:beta-GlcNAc beta-1,4-galactosyltransfera…	B4GALT1 GGTB2
Disease	607421	51314	NME8	ENSG00000086288	Q8N427	TXND3_HUMAN	Thioredoxin domain-containing protein 3 (NM23-H8) (NME/NM23 family member 8) (Spermatid-specific thioredoxin-2) (Sptrx-2)	NME8 SPTRX2 TXNDC3
Disease	614780	29887	SNX10	ENSG00000086300	Q9Y5X0	SNX10_HUMAN	Sorting nexin-10	SNX10
Disease	604269	2196	FAT2	ENSG00000086570	Q9NYQ8	FAT2_HUMAN	Protocadherin Fat 2 (hFat2) (Cadherin family member 8) (Multiple epidermal growth factor-like domains protein 1) (Multiple EGF-like domains protein 1)	FAT2 CDHF8 KIAA0811 MEGF1
Disease	300697	10075	HUWE1	ENSG00000086758	Q7Z6Z7	HUWE1_HUMAN	E3 ubiquitin-protein ligase HUWE1 (EC 2.3.2.26) (ARF-binding protein 1) (ARF-BP1) (HECT, UBA and WWE domain-containing protein 1) (HECT-type E3 ubiquitin transferase HUWE1) (Homologous to E6AP carboxyl terminus homologous protein 9) (HectH9) (Large structure of UREB1) (LASU1) (Mcl-1 ubiquitin ligase E3) (Mule) (Upstream regulatory element-binding protein 1) (URE-B1) (URE-binding protein 1)	HUWE1 KIAA0312 KIAA1578 UREB1 HSPC272
Disease	606941	79796	ALG9	ENSG00000086848	Q9H6U8	ALG9_HUMAN	Alpha-1,2-mannosyltransferase ALG9 (EC 2.4.1.259) (EC 2.4.1.261) (Asparagine-linked glycosylation protein 9 homolog) (Disrupted in bipolar disorder protein 1) (Dol-P-Man:Man(6)GlcNAc(2)-PP-Dol alpha-1,2-mannosyltransferase) (Dol-P-Man:Man(8)GlcNAc(2)-PP-Dol alpha-1,2-mannosyltransferase)	ALG9 DIBD1
Disease	603557	8898	MTMR2	ENSG00000087053	Q13614	MTMR2_HUMAN	Myotubularin-related protein 2 (Phosphatidylinositol-3,5-bisphosphate 3-phosphatase) (EC 3.1.3.95) (Phosphatidylinositol-3-phosphate phosphatase) (EC 3.1.3.64)	MTMR2 KIAA1073
Disease	134790	2512	FTL	ENSG00000087086	P02792	FRIL_HUMAN	Ferritin light chain (Ferritin L subunit)	FTL
Disease	600040	581	BAX	ENSG00000087088	Q07812	BAX_HUMAN	Apoptosis regulator BAX (Bcl-2-like protein 4) (Bcl2-L-4)	BAX BCL2L4
Disease	610271	94005	PIGS	ENSG00000087111	Q96S52	PIGS_HUMAN	GPI transamidase component PIG-S (Phosphatidylinositol-glycan biosynthesis class S protein)	PIGS UNQ1873/PRO4316
Disease	604539	9509	ADAMTS2	ENSG00000087116	O95450	ATS2_HUMAN	A disintegrin and metalloproteinase with thrombospondin motifs 2 (ADAM-TS 2) (ADAM-TS2) (ADAMTS-2) (EC 3.4.24.14) (Procollagen I N-proteinase) (PC I-NP) (Procollagen I/II amino propeptide-processing enzyme) (Procollagen N-endopeptidase) (pNPI)	ADAMTS2 PCINP PCPNI
Disease	118470	1071	CETP	ENSG00000087237	P11597	CETP_HUMAN	Cholesteryl ester transfer protein (Lipid transfer protein I)	CETP
Disease	120360	4313	MMP2	ENSG00000087245	P08253	MMP2_HUMAN	72 kDa type IV collagenase (EC 3.4.24.24) (72 kDa gelatinase) (Gelatinase A) (Matrix metalloproteinase-2) (MMP-2) (TBE-1) [Cleaved into: PEX]	MMP2 CLG4A
Disease	139311	2775	GNAO1	ENSG00000087258	P09471	GNAO_HUMAN	Guanine nucleotide-binding protein G(o) subunit alpha	GNAO1
Disease	602104	6452	SH3BP2	ENSG00000087266	P78314	3BP2_HUMAN	SH3 domain-binding protein 2 (3BP-2)	SH3BP2 3BP2 RES4-23
Disease	609584	79944	L2HGDH	ENSG00000087299	Q9H9P8	L2HDH_HUMAN	L-2-hydroxyglutarate dehydrogenase, mitochondrial (EC 1.1.99.2) (Duranin)	L2HGDH C14orf160
Disease	139320	2778	GNAS	ENSG00000087460	O95467	GNAS3_HUMAN	Neuroendocrine secretory protein 55 (NESP55) [Cleaved into: LHAL tetrapeptide; GPIPIRRH peptide]	GNAS GNAS1
Disease	139320	2778	GNAS	ENSG00000087460	P63092	GNAS2_HUMAN	Guanine nucleotide-binding protein G(s) subunit alpha isoforms short (Adenylate cyclase-stimulating G alpha protein)	GNAS GNAS1 GSP
Disease	139320	2778	GNAS	ENSG00000087460	P84996	ALEX_HUMAN	Protein ALEX (Alternative gene product encoded by XL-exon)	GNAS GNAS1
Disease	139320	2778	GNAS	ENSG00000087460	Q5JWF2	GNAS1_HUMAN	Guanine nucleotide-binding protein G(s) subunit alpha isoforms XLas (Adenylate cyclase-stimulating G alpha protein) (Extra large alphas protein) (XLalphas)	GNAS GNAS1
Disease	603850	10059	DNM1L	ENSG00000087470	O00429	DNM1L_HUMAN	Dynamin-1-like protein (EC 3.6.5.5) (Dnm1p/Vps1p-like protein) (DVLP) (Dynamin family member proline-rich carboxyl-terminal domain less) (Dymple) (Dynamin-like protein) (Dynamin-like protein 4) (Dynamin-like protein IV) (HdynIV) (Dynamin-related protein 1)	DNM1L DLP1 DRP1
Disease	168470	5744	PTHLH	ENSG00000087494	P12272	PTHR_HUMAN	Parathyroid hormone-related protein (PTH-rP) (PTHrP) (Parathyroid hormone-like protein) (PLP) [Cleaved into: PTHrP[1-36]; PTHrP[38-94]; Osteostatin (PTHrP[107-139])]	PTHLH PTHRP
Disease	604125	6820	SULT2B1	ENSG00000088002	O00204	ST2B1_HUMAN	Sulfotransferase family cytosolic 2B member 1 (ST2B1) (Sulfotransferase 2B1) (EC 2.8.2.2) (Alcohol sulfotransferase) (Hydroxysteroid sulfotransferase 2)	SULT2B1 HSST2
Disease	604566	29929	ALG6	ENSG00000088035	Q9Y672	ALG6_HUMAN	Dolichyl pyrophosphate Man9GlcNAc2 alpha-1,3-glucosyltransferase (EC 2.4.1.267) (Asparagine-linked glycosylation protein 6 homolog) (Dol-P-Glc:Man(9)GlcNAc(2)-PP-Dol alpha-1,3-glucosyltransferase) (Dolichyl-P-Glc:Man9GlcNAc2-PP-dolichyl glucosyltransferase)	ALG6 My046
Disease	605546	51206	GP6	ENSG00000088053	Q9HCN6	GPVI_HUMAN	Platelet glycoprotein VI (GPVI) (Glycoprotein 6)	GP6
Disease	139313	2767	GNA11	ENSG00000088256	P29992	GNA11_HUMAN	Guanine nucleotide-binding protein subunit alpha-11 (G alpha-11) (G-protein subunit alpha-11) (Guanine nucleotide-binding protein G(y) subunit alpha)	GNA11 GA11
Disease	602900	1789	DNMT3B	ENSG00000088305	Q9UBC3	DNM3B_HUMAN	DNA (cytosine-5)-methyltransferase 3B (Dnmt3b) (EC 2.1.1.37) (DNA methyltransferase HsaIIIB) (DNA MTase HsaIIIB) (M.HsaIIIB)	DNMT3B
Disease	616146	23483	TGDS	ENSG00000088451	O95455	TGDS_HUMAN	dTDP-D-glucose 4,6-dehydratase (EC 4.2.1.46)	TGDS
Disease	612837	57017	COQ9	ENSG00000088682	O75208	COQ9_HUMAN	Ubiquinone biosynthesis protein COQ9, mitochondrial	COQ9 C16orf49 HSPC326 PSEC0129
Disease	610206	83959	SLC4A11	ENSG00000088836	Q8NBS3	S4A11_HUMAN	Sodium bicarbonate transporter-like protein 11 (Bicarbonate transporter-related protein 1) (Sodium borate cotransporter 1) (NaBC1) (Solute carrier family 4 member 11)	SLC4A11 BTR1
Disease	264900	2160	F11	ENSG00000088926	P03951	FA11_HUMAN	Coagulation factor XI (FXI) (EC 3.4.21.27) (Plasma thromboplastin antecedent) (PTA) [Cleaved into: Coagulation factor XIa heavy chain; Coagulation factor XIa light chain]	F11
Disease	615757	55857	KIZ	ENSG00000088970	Q2M2Z5	KIZ_HUMAN	Centrosomal protein kizuna (Polo-like kinase 1 substrate 1)	KIZ C20orf19 NCRNA00153 PLK1S1 HT013
Disease	601620	6910	TBX5	ENSG00000089225	Q99593	TBX5_HUMAN	T-box transcription factor TBX5 (T-box protein 5)	TBX5
Disease	137070	2521	FUS	ENSG00000089280	P35637	FUS_HUMAN	RNA-binding protein FUS (75 kDa DNA-pairing protein) (Oncogene FUS) (Oncogene TLS) (POMp75) (Translocated in liposarcoma protein)	FUS TLS
Disease	300139	3476	IGBP1	ENSG00000089289	P78318	IGBP1_HUMAN	Immunoglobulin-binding protein 1 (B-cell signal transduction molecule alpha 4) (Protein alpha-4) (CD79a-binding protein 1) (Protein phosphatase 2/4/6 regulatory subunit) (Renal carcinoma antigen NY-REN-16)	IGBP1 IBP1
Disease	104160	23193	GANAB	ENSG00000089597	Q14697	GANAB_HUMAN	Neutral alpha-glucosidase AB (EC 3.2.1.84) (Alpha-glucosidase 2) (Glucosidase II subunit alpha)	GANAB G2AN KIAA0088
Disease	604710	8425	LTBP4	ENSG00000090006	Q8N2S1	LTBP4_HUMAN	Latent-transforming growth factor beta-binding protein 4 (LTBP-4)	LTBP4
Disease	605712	10558	SPTLC1	ENSG00000090054	O15269	SPTC1_HUMAN	Serine palmitoyltransferase 1 (EC 2.3.1.50) (Long chain base biosynthesis protein 1) (LCB 1) (Serine-palmitoyl-CoA transferase 1) (SPT 1) (SPT1)	SPTLC1 LCB1
Disease	153450	4069	LYZ	ENSG00000090382	P61626	LYSC_HUMAN	Lysozyme C (EC 3.2.1.17) (1,4-beta-N-acetylmuramidase C)	LYZ LZM
Disease	609845	6476	SI	ENSG00000090402	P14410	SUIS_HUMAN	Sucrase-isomaltase, intestinal [Cleaved into: Sucrase (EC 3.2.1.48); Isomaltase (EC 3.2.1.10)]	SI
Disease	608181	51324	SPG21	ENSG00000090487	Q9NZD8	SPG21_HUMAN	Maspardin (Acid cluster protein 33) (Spastic paraplegia 21 autosomal recessive Mast syndrome protein) (Spastic paraplegia 21 protein)	SPG21 ACP33 BM-019 GL010
Disease	611341	51726	DNAJB11	ENSG00000090520	Q9UBS4	DJB11_HUMAN	DnaJ homolog subfamily B member 11 (APOBEC1-binding protein 2) (ABBP-2) (DnaJ protein homolog 9) (ER-associated DNAJ) (ER-associated Hsp40 co-chaperone) (Endoplasmic reticulum DNA J domain-containing protein 3) (ER-resident protein ERdj3) (ERdj3) (ERj3p) (HEDJ) (Human DnaJ protein 9) (hDj-9) (PWP1-interacting protein 4)	DNAJB11 EDJ ERJ3 HDJ9 PSEC0121 UNQ537/PRO1080
Disease	610341	55214	P3H2	ENSG00000090530	Q8IVL5	P3H2_HUMAN	Prolyl 3-hydroxylase 2 (EC 1.14.11.7) (Leprecan-like protein 1) (Myxoid liposarcoma-associated protein 4)	P3H2 LEPREL1 MLAT4
Disease	600044	7066	THPO	ENSG00000090534	P40225	TPO_HUMAN	Thrombopoietin (C-mpl ligand) (ML) (Megakaryocyte colony-stimulating factor) (Megakaryocyte growth and development factor) (MGDF) (Myeloproliferative leukemia virus oncogene ligand)	THPO MGDF
Disease	607838	84572	GNPTG	ENSG00000090581	Q9UJJ9	GNPTG_HUMAN	N-acetylglucosamine-1-phosphotransferase subunit gamma (GlcNAc-1-phosphotransferase subunit gamma) (UDP-N-acetylglucosamine-1-phosphotransferase subunit gamma)	GNPTG C16orf27 GNPTAG CAB56184 LP2537
Disease	605248	57192	MCOLN1	ENSG00000090674	Q9GZU1	MCLN1_HUMAN	Mucolipin-1 (ML1) (MG-2) (Mucolipidin) (Transient receptor potential channel mucolipin 1) (TRPML1)	MCOLN1 ML4 MSTP080
Disease	300035	1947	EFNB1	ENSG00000090776	P98172	EFNB1_HUMAN	Ephrin-B1 (EFL-3) (ELK ligand) (ELK-L) (EPH-related receptor tyrosine kinase ligand 2) (LERK-2) [Cleaved into: Ephrin-B1 C-terminal fragment (Ephrin-B1 CTF); Ephrin-B1 intracellular domain (Ephrin-B1 ICD)]	EFNB1 EFL3 EPLG2 LERK2
Disease	601065	16	AARS	ENSG00000090861	P49588	SYAC_HUMAN	Alanine--tRNA ligase, cytoplasmic (EC 6.1.1.7) (Alanyl-tRNA synthetase) (AlaRS) (Renal carcinoma antigen NY-REN-42)	AARS
Disease	611893	64857	PLEKHG2	ENSG00000090924	Q9H7P9	PKHG2_HUMAN	Pleckstrin homology domain-containing family G member 2 (PH domain-containing family G member 2)	PLEKHG2
Disease	602768	10683	DLL3	ENSG00000090932	Q9NYJ7	DLL3_HUMAN	Delta-like protein 3 (Drosophila Delta homolog 3) (Delta3)	DLL3
Disease	602460	5459	POU4F3	ENSG00000091010	Q15319	PO4F3_HUMAN	POU domain, class 4, transcription factor 3 (Brain-specific homeobox/POU domain protein 3C) (Brain-3C) (Brn-3C)	POU4F3 BRN3C
Disease	606831	58484	NLRC4	ENSG00000091106	Q9NPP4	NLRC4_HUMAN	NLR family CARD domain-containing protein 4 (CARD, LRR, and NACHT-containing protein) (Clan protein) (Caspase recruitment domain-containing protein 12) (Ice protease-activating factor) (Ipaf)	NLRC4 CARD12 CLAN CLAN1 IPAF UNQ6189/PRO20215
Disease	150240	3912	LAMB1	ENSG00000091136	P07942	LAMB1_HUMAN	Laminin subunit beta-1 (Laminin B1 chain) (Laminin-1 subunit beta) (Laminin-10 subunit beta) (Laminin-12 subunit beta) (Laminin-2 subunit beta) (Laminin-6 subunit beta) (Laminin-8 subunit beta)	LAMB1
Disease	605646	5172	SLC26A4	ENSG00000091137	O43511	S26A4_HUMAN	Pendrin (Sodium-independent chloride/iodide transporter) (Solute carrier family 26 member 4)	SLC26A4 PDS
Disease	126650	1811	SLC26A3	ENSG00000091138	P40879	S26A3_HUMAN	Chloride anion exchanger (Down-regulated in adenoma) (Protein DRA) (Solute carrier family 26 member 3)	SLC26A3 DRA
Disease	238331	1738	DLD	ENSG00000091140	P09622	DLDH_HUMAN	Dihydrolipoyl dehydrogenase, mitochondrial (EC 1.8.1.4) (Dihydrolipoamide dehydrogenase) (Glycine cleavage system L protein)	DLD GCSL LAD PHE3
Disease	603234	368	ABCC6	ENSG00000091262	O95255	MRP6_HUMAN	Multidrug resistance-associated protein 6 (ATP-binding cassette sub-family C member 6) (Anthracycline resistance-associated protein) (Multi-specific organic anion transporter E) (MOAT-E)	ABCC6 ARA MRP6
Disease	147556	3655	ITGA6	ENSG00000091409	P23229	ITA6_HUMAN	Integrin alpha-6 (CD49 antigen-like family member F) (VLA-6) (CD antigen CD49f) [Cleaved into: Integrin alpha-6 heavy chain; Integrin alpha-6 light chain; Processed integrin alpha-6 (Alpha6p)]	ITGA6
Disease	609479	51776	MAP3K20	ENSG00000091436	Q9NYL2	M3K20_HUMAN	Mitogen-activated protein kinase kinase kinase 20 (EC 2.7.11.25) (Human cervical cancer suppressor gene 4 protein) (HCCS-4) (Leucine zipper- and sterile alpha motif-containing kinase) (MLK-like mitogen-activated protein triple kinase) (Mitogen-activated protein kinase kinase kinase MLT) (Mixed lineage kinase-related kinase) (MLK-related kinase) (MRK) (Sterile alpha motif- and leucine zipper-conta…	MAP3K20 MLTK ZAK HCCS4
Disease	300226	23676	SMPX	ENSG00000091482	Q9UHP9	SMPX_HUMAN	Small muscular protein (Stretch-responsive skeletal muscle protein)	SMPX SRMX
Disease	136850	2271	FH	ENSG00000091483	P07954	FUMH_HUMAN	Fumarate hydratase, mitochondrial (Fumarase) (EC 4.2.1.2)	FH
Disease	190000	7018	TF	ENSG00000091513	P02787	TRFE_HUMAN	Serotransferrin (Transferrin) (Beta-1 metal-binding globulin) (Siderophilin)	TF PRO1400
Disease	602666	51168	MYO15A	ENSG00000091536	Q9UKN7	MYO15_HUMAN	Unconventional myosin-XV (Unconventional myosin-15)	MYO15A MYO15
Disease	606636	22861	NLRP1	ENSG00000091592	Q9C000	NLRP1_HUMAN	NACHT, LRR and PYD domains-containing protein 1 (Caspase recruitment domain-containing protein 7) (Death effector filament-forming ced-4-like apoptosis protein) (Nucleotide-binding domain and caspase recruitment domain)	NLRP1 CARD7 DEFCAP KIAA0926 NAC NALP1
Disease	608921	83394	PITPNM3	ENSG00000091622	Q9BZ71	PITM3_HUMAN	Membrane-associated phosphatidylinositol transfer protein 3 (Phosphatidylinositol transfer protein, membrane-associated 3) (PITPnm 3) (Pyk2 N-terminal domain-interacting receptor 1) (NIR-1)	PITPNM3 NIR1
Disease	607213	23594	ORC6	ENSG00000091651	Q9Y5N6	ORC6_HUMAN	Origin recognition complex subunit 6	ORC6 ORC6L
Disease	133430	2099	ESR1	ENSG00000091831	P03372	ESR1_HUMAN	Estrogen receptor (ER) (ER-alpha) (Estradiol receptor) (Nuclear receptor subfamily 3 group A member 1)	ESR1 ESR NR3A1
Disease	160760	4625	MYH7	ENSG00000092054	P12883	MYH7_HUMAN	Myosin-7 (Myosin heavy chain 7) (Myosin heavy chain slow isoform) (MyHC-slow) (Myosin heavy chain, cardiac muscle beta isoform) (MyHC-beta)	MYH7 MYHCB
Disease	600749	1053	CEBPE	ENSG00000092067	Q15744	CEBPE_HUMAN	CCAAT/enhancer-binding protein epsilon (C/EBP epsilon)	CEBPE
Disease	610107	55644	OSGEP	ENSG00000092094	Q9NPF4	OSGEP_HUMAN	Probable tRNA N6-adenosine threonylcarbamoyltransferase (EC 2.3.1.234) (N6-L-threonylcarbamoyladenine synthase) (t(6)A synthase) (O-sialoglycoprotein endopeptidase) (hOSGEP) (t(6)A37 threonylcarbamoyladenosine biosynthesis protein OSGEP) (tRNA threonylcarbamoyladenosine biosynthesis protein OSGEP)	OSGEP GCPL1
Disease	605446	57096	RPGRIP1	ENSG00000092200	Q96KN7	RPGR1_HUMAN	X-linked retinitis pigmentosa GTPase regulator-interacting protein 1 (RPGR-interacting protein 1)	RPGRIP1
Disease	190195	7051	TGM1	ENSG00000092295	P22735	TGM1_HUMAN	Protein-glutamine gamma-glutamyltransferase K (EC 2.3.2.13) (Epidermal TGase) (Transglutaminase K) (TG(K)) (TGK) (TGase K) (Transglutaminase-1) (TGase-1)	TGM1 KTG
Disease	604319	26277	TINF2	ENSG00000092330	Q9BSI4	TINF2_HUMAN	TERF1-interacting nuclear factor 2 (TRF1-interacting nuclear protein 2)	TINF2 TIN2
Disease	114240	825	CAPN3	ENSG00000092529	P20807	CAN3_HUMAN	Calpain-3 (EC 3.4.22.54) (Calcium-activated neutral proteinase 3) (CANP 3) (Calpain L3) (Calpain p94) (Muscle-specific calcium-activated neutral protease 3) (New calpain 1) (nCL-1)	CAPN3 CANP3 CANPL3 NCL1
Disease	604127	6913	TBX15	ENSG00000092607	Q96SF7	TBX15_HUMAN	T-box transcription factor TBX15 (T-box protein 15) (T-box transcription factor TBX14) (T-box protein 14)	TBX15 TBX14
Disease	606879	26227	PHGDH	ENSG00000092621	O43175	SERA_HUMAN	D-3-phosphoglycerate dehydrogenase (3-PGDH) (EC 1.1.1.95) (2-oxoglutarate reductase) (EC 1.1.1.399) (Malate dehydrogenase) (EC 1.1.1.37)	PHGDH PGDH3
Disease	120270	1299	COL9A3	ENSG00000092758	Q14050	CO9A3_HUMAN	Collagen alpha-3(IX) chain	COL9A3
Disease	608897	201294	UNC13D	ENSG00000092929	Q70J99	UN13D_HUMAN	Protein unc-13 homolog D (Munc13-4)	UNC13D
Disease	190220	7042	TGFB2	ENSG00000092969	P61812	TGFB2_HUMAN	Transforming growth factor beta-2 proprotein (Cetermin) (Glioblastoma-derived T-cell suppressor factor) (G-TSF) [Cleaved into: Latency-associated peptide (LAP); Transforming growth factor beta-2 (TGF-beta-2)]	TGFB2
Disease	603465	8318	CDC45	ENSG00000093009	O75419	CDC45_HUMAN	Cell division control protein 45 homolog (PORC-PI-1)	CDC45 CDC45L CDC45L2 UNQ374/PRO710
Disease	607575	51816	ADA2	ENSG00000093072	Q9NZK5	ADA2_HUMAN	Adenosine deaminase 2 (EC 3.5.4.4) (Cat eye syndrome critical region protein 1)	ADA2 ADGF CECR1 IDGFL
Disease	605378	8086	AAAS	ENSG00000094914	Q9NRG9	AAAS_HUMAN	Aladin (Adracalin)	AAAS ADRACALA GL003
Disease	609309	4436	MSH2	ENSG00000095002	P43246	MSH2_HUMAN	DNA mismatch repair protein Msh2 (hMSH2) (MutS protein homolog 2)	MSH2
Disease	600982	4214	MAP3K1	ENSG00000095015	Q13233	M3K1_HUMAN	Mitogen-activated protein kinase kinase kinase 1 (EC 2.7.11.25) (MAPK/ERK kinase kinase 1) (MEK kinase 1) (MEKK 1)	MAP3K1 MAPKKK1 MEKK MEKK1
Disease	600820	372	ARCN1	ENSG00000095139	P48444	COPD_HUMAN	Coatomer subunit delta (Archain) (Delta-coat protein) (Delta-COP)	ARCN1 COPD
Disease	611236	55151	TMEM38B	ENSG00000095209	Q9NVV0	TM38B_HUMAN	Trimeric intracellular cation channel type B (TRIC-B) (TRICB) (Transmembrane protein 38B)	TMEM38B C9orf87
Disease	605202	54187	NANS	ENSG00000095380	Q9NR45	SIAS_HUMAN	Sialic acid synthase (N-acetylneuraminate synthase) (EC 2.5.1.56) (N-acetylneuraminate-9-phosphate synthase) (EC 2.5.1.57) (N-acetylneuraminic acid phosphate synthase) (N-acetylneuraminic acid synthase)	NANS SAS
Disease	607928	25861	WHRN	ENSG00000095397	Q9P202	WHRN_HUMAN	Whirlin (Autosomal recessive deafness type 31 protein)	WHRN DFNB31 KIAA1526
Disease	600827	5146	PDE6C	ENSG00000095464	P51160	PDE6C_HUMAN	Cone cGMP-specific 3',5'-cyclic phosphodiesterase subunit alpha' (EC 3.1.4.35) (cGMP phosphodiesterase 6C)	PDE6C PDEA2
Disease	616120	55280	CWF19L1	ENSG00000095485	Q69YN2	C19L1_HUMAN	CWF19-like protein 1 (C19L1)	CWF19L1
Disease	606808	53904	MYO3A	ENSG00000095777	Q8NEV4	MYO3A_HUMAN	Myosin-IIIa (EC 2.7.11.1)	MYO3A
Disease	615049	51322	WAC	ENSG00000095787	Q9BTA9	WAC_HUMAN	WW domain-containing adapter protein with coiled-coil	WAC KIAA1844
Disease	605086	54209	TREM2	ENSG00000095970	Q9NZC2	TREM2_HUMAN	Triggering receptor expressed on myeloid cells 2 (TREM-2) (Triggering receptor expressed on monocytes 2)	TREM2
Disease	125647	1832	DSP	ENSG00000096696	P15924	DESP_HUMAN	Desmoplakin (DP) (250/210 kDa paraneoplastic pemphigus antigen)	DSP
Disease	147796	3717	JAK2	ENSG00000096968	O60674	JAK2_HUMAN	Tyrosine-protein kinase JAK2 (EC 2.7.10.2) (Janus kinase 2) (JAK-2)	JAK2
Disease	601604	3594	IL12RB1	ENSG00000096996	P42701	I12R1_HUMAN	Interleukin-12 receptor subunit beta-1 (IL-12 receptor subunit beta-1) (IL-12R subunit beta-1) (IL-12R-beta-1) (IL-12RB1) (IL-12 receptor beta component) (CD antigen CD212)	IL12RB1 IL12R IL12RB
Disease	189980	25	ABL1	ENSG00000097007	P00519	ABL1_HUMAN	Tyrosine-protein kinase ABL1 (EC 2.7.10.2) (Abelson murine leukemia viral oncogene homolog 1) (Abelson tyrosine-protein kinase 1) (Proto-oncogene c-Abl) (p150)	ABL1 ABL JTK7
Disease	602207	22931	RAB18	ENSG00000099246	Q9NP72	RAB18_HUMAN	Ras-related protein Rab-18	RAB18
Disease	601485	112755	STX1B	ENSG00000099365	P61266	STX1B_HUMAN	Syntaxin-1B (Syntaxin-1B1) (Syntaxin-1B2)	STX1B STX1B1 STX1B2
Disease	607764	80270	HSD3B7	ENSG00000099377	Q9H2F3	3BHS7_HUMAN	3 beta-hydroxysteroid dehydrogenase type 7 (3 beta-hydroxysteroid dehydrogenase type VII) (3-beta-HSD VII) (3-beta-hydroxy-Delta(5)-C27 steroid oxidoreductase) (C(27) 3-beta-HSD) (EC 1.1.1.-) (Cholest-5-ene-3-beta,7-alpha-diol 3-beta-dehydrogenase) (EC 1.1.1.181)	HSD3B7
Disease	603150	513	ATP5F1D	ENSG00000099624	P30049	ATPD_HUMAN	ATP synthase subunit delta, mitochondrial (ATP synthase F1 subunit delta) (F-ATPase delta subunit)	ATP5F1D ATP5D
Disease	601489	3483	IGFALS	ENSG00000099769	P35858	ALS_HUMAN	Insulin-like growth factor-binding protein complex acid labile subunit (ALS)	IGFALS ALS
Disease	610057	9524	TECR	ENSG00000099797	Q9NZ01	TECR_HUMAN	Very-long-chain enoyl-CoA reductase (EC 1.3.1.93) (Synaptic glycoprotein SC2) (Trans-2,3-enoyl-CoA reductase) (TER)	TECR GPSN2 SC2
Disease	156540	4507	MTAP	ENSG00000099810	Q13126	MTAP_HUMAN	S-methyl-5'-thioadenosine phosphorylase (EC 2.4.2.28) (5'-methylthioadenosine phosphorylase) (MTA phosphorylase) (MTAP) (MTAPase)	MTAP MSAP
Disease	142360	3053	SERPIND1	ENSG00000099937	P05546	HEP2_HUMAN	Heparin cofactor 2 (Heparin cofactor II) (HC-II) (Protease inhibitor leuserpin-2) (HLS2) (Serpin D1)	SERPIND1 HCF2
Disease	604202	9342	SNAP29	ENSG00000099940	O95721	SNP29_HUMAN	Synaptosomal-associated protein 29 (SNAP-29) (Soluble 29 kDa NSF attachment protein) (Vesicle-membrane fusion protein SNAP-29)	SNAP29
Disease	600574	8216	LZTR1	ENSG00000099949	Q8N653	LZTR1_HUMAN	Leucine-zipper-like transcriptional regulator 1 (LZTR-1)	LZTR1 TCFL2
Disease	601607	6598	SMARCB1	ENSG00000099956	Q12824	SNF5_HUMAN	SWI/SNF-related matrix-associated actin-dependent regulator of chromatin subfamily B member 1 (BRG1-associated factor 47) (BAF47) (Integrase interactor 1 protein) (SNF5 homolog) (hSNF5)	SMARCB1 BAF47 INI1 SNF5L1
Disease	614140	23384	SPECC1L	ENSG00000100014	Q69YQ0	CYTSA_HUMAN	Cytospin-A (Renal carcinoma antigen NY-REN-22) (Sperm antigen with calponin homology and coiled-coil domains 1-like) (SPECC1-like protein)	SPECC1L CYTSA KIAA0376
Disease	606673	51733	UPB1	ENSG00000100024	Q9UBR1	BUP1_HUMAN	Beta-ureidopropionase (EC 3.5.1.6) (BUP-1) (Beta-alanine synthase) (N-carbamoyl-beta-alanine amidohydrolase)	UPB1 BUP1
Disease	606810	5625	PRODH	ENSG00000100033	O43272	PROD_HUMAN	Proline dehydrogenase 1, mitochondrial (EC 1.5.5.2) (Proline oxidase) (Proline oxidase 2) (p53-induced gene 6 protein)	PRODH PIG6 POX2 PRODH2
Disease	123630	1417	CRYBB3	ENSG00000100053	P26998	CRBB3_HUMAN	Beta-crystallin B3 (Beta-B3 crystallin) [Cleaved into: Beta-crystallin B3, N-terminally processed]	CRYBB3 CRYB3
Disease	190315	6576	SLC25A1	ENSG00000100075	P53007	TXTP_HUMAN	Tricarboxylate transport protein, mitochondrial (Citrate transport protein) (CTP) (Solute carrier family 25 member 1) (Tricarboxylate carrier protein)	SLC25A1 SLC20A3
Disease	606682	89781	HPS4	ENSG00000100099	Q9NQG7	HPS4_HUMAN	Hermansky-Pudlak syndrome 4 protein (Light-ear protein homolog)	HPS4 KIAA1667
Disease	609761	11078	TRIOBP	ENSG00000100106	Q9H2D6	TARA_HUMAN	TRIO and F-actin-binding protein (Protein Tara) (Trio-associated repeat on actin)	TRIOBP KIAA1662 TARA HRIHFB2122
Disease	600929	1414	CRYBB1	ENSG00000100122	P53674	CRBB1_HUMAN	Beta-crystallin B1 (Beta-B1 crystallin)	CRYBB1
Disease	602229	6663	SOX10	ENSG00000100146	P56693	SOX10_HUMAN	Transcription factor SOX-10	SOX10
Disease	614191	9681	DEPDC5	ENSG00000100150	O75140	DEPD5_HUMAN	GATOR complex protein DEPDC5 (DEP domain-containing protein 5)	DEPDC5 KIAA0645
Disease	182380	6523	SLC5A1	ENSG00000100170	P13866	SC5A1_HUMAN	Sodium/glucose cotransporter 1 (Na(+)/glucose cotransporter 1) (High affinity sodium-glucose cotransporter) (Solute carrier family 5 member 1)	SLC5A1 NAGT SGLT1
Disease	605648	25793	FBXO7	ENSG00000100225	Q9Y3I1	FBX7_HUMAN	F-box only protein 7	FBXO7 FBX7
Disease	188826	7078	TIMP3	ENSG00000100234	P35625	TIMP3_HUMAN	Metalloproteinase inhibitor 3 (Protein MIG-5) (Tissue inhibitor of metalloproteinases 3) (TIMP-3)	TIMP3
Disease	603560	6305	SBF1	ENSG00000100241	O95248	MTMR5_HUMAN	Myotubularin-related protein 5 (SET-binding factor 1) (Sbf1)	SBF1 MTMR5
Disease	613213	1727	CYB5R3	ENSG00000100243	P00387	NB5R3_HUMAN	NADH-cytochrome b5 reductase 3 (B5R) (Cytochrome b5 reductase) (EC 1.6.2.2) (Diaphorase-1) [Cleaved into: NADH-cytochrome b5 reductase 3 membrane-bound form; NADH-cytochrome b5 reductase 3 soluble form]	CYB5R3 DIA1
Disease	162230	4744	NEFH	ENSG00000100285	P12036	NFH_HUMAN	Neurofilament heavy polypeptide (NF-H) (200 kDa neurofilament protein) (Neurofilament triplet H protein)	NEFH KIAA0845 NFH
Disease	612395	1120	CHKB	ENSG00000100288	Q9Y259	CHKB_HUMAN	Choline/ethanolamine kinase (Choline kinase beta) (CK) (CKB) (EC 2.7.1.32) (Choline kinase-like protein) (Ethanolamine kinase) (EK) (EC 2.7.1.82) (Ethanolamine kinase beta) (EKB) (choline/ethanolamine kinase beta) (CKEKB)	CHKB CHETK CHKL
Disease	141250	3162	HMOX1	ENSG00000100292	P09601	HMOX1_HUMAN	Heme oxygenase 1 (HO-1) (EC 1.14.14.18)	HMOX1 HO HO1
Disease	607574	410	ARSA	ENSG00000100299	P15289	ARSA_HUMAN	Arylsulfatase A (ASA) (EC 3.1.6.8) (Cerebroside-sulfatase) [Cleaved into: Arylsulfatase A component B; Arylsulfatase A component C]	ARSA
Disease	190040	5155	PDGFB	ENSG00000100311	P01127	PDGFB_HUMAN	Platelet-derived growth factor subunit B (PDGF subunit B) (PDGF-2) (Platelet-derived growth factor B chain) (Platelet-derived growth factor beta polypeptide) (Proto-oncogene c-Sis) (Becaplermin)	PDGFB PDGF2 SIS
Disease	160775	4627	MYH9	ENSG00000100345	P35579	MYH9_HUMAN	Myosin-9 (Cellular myosin heavy chain, type A) (Myosin heavy chain 9) (Myosin heavy chain, non-muscle IIa) (Non-muscle myosin heavy chain A) (NMMHC-A) (Non-muscle myosin heavy chain IIa) (NMMHC II-a) (NMMHC-IIA)	MYH9
Disease	138981	1439	CSF2RB	ENSG00000100368	P32927	IL3RB_HUMAN	Cytokine receptor common subunit beta (CDw131) (GM-CSF/IL-3/IL-5 receptor common beta subunit) (CD antigen CD131)	CSF2RB IL3RB IL5RB
Disease	616386	79734	KCTD17	ENSG00000100379	Q8N5Z5	KCD17_HUMAN	BTB/POZ domain-containing protein KCTD17	KCTD17
Disease	602700	2033	EP300	ENSG00000100393	Q09472	EP300_HUMAN	Histone acetyltransferase p300 (p300 HAT) (EC 2.3.1.48) (E1A-associated protein p300) (Histone butyryltransferase p300) (EC 2.3.1.-) (Histone crotonyltransferase p300) (EC 2.3.1.-) (Protein propionyltransferase p300) (EC 2.3.1.-)	EP300 P300
Disease	100850	50	ACO2	ENSG00000100412	Q99798	ACON_HUMAN	Aconitate hydratase, mitochondrial (Aconitase) (EC 4.2.1.3) (Citrate hydro-lyase)	ACO2
Disease	610230	55687	TRMU	ENSG00000100416	O75648	MTU1_HUMAN	Mitochondrial tRNA-specific 2-thiouridylase 1 (EC 2.8.1.14) (MTO2 homolog)	TRMU MTU1 TRMT1
Disease	605908	23209	MLC1	ENSG00000100427	Q15049	MLC1_HUMAN	Membrane protein MLC1	MLC1 KIAA0027 WKL1
Disease	603196	1690	COCH	ENSG00000100473	O43405	COCH_HUMAN	Cochlin (COCH-5B2)	COCH COCH5B2 UNQ257/PRO294
Disease	607243	11154	AP4S1	ENSG00000100478	Q9Y587	AP4S1_HUMAN	AP-4 complex subunit sigma-1 (AP-4 adaptor complex subunit sigma-1) (Adaptor-related protein complex 4 subunit sigma-1) (Sigma-1 subunit of AP-4) (Sigma-4-adaptin) (Sigma4-adaptin)	AP4S1
Disease	601247	6655	SOS2	ENSG00000100485	Q07890	SOS2_HUMAN	Son of sevenless homolog 2 (SOS-2)	SOS2
Disease	613741	5836	PYGL	ENSG00000100504	P06737	PYGL_HUMAN	Glycogen phosphorylase, liver form (EC 2.4.1.1)	PYGL
Disease	614603	80821	DDHD1	ENSG00000100523	Q8NEL9	DDHD1_HUMAN	Phospholipase DDHD1 (EC 3.1.1.-) (DDHD domain-containing protein 1) (Phosphatidic acid-preferring phospholipase A1 homolog) (PA-PLA1)	DDHD1 KIAA1705
Disease	600154	5283	PIGH	ENSG00000100564	Q14442	PIGH_HUMAN	Phosphatidylinositol N-acetylglucosaminyltransferase subunit H (EC 2.4.1.198) (Phosphatidylinositol-glycan biosynthesis class H protein) (PIG-H)	PIGH
Disease	610178	9786	KIAA0586	ENSG00000100578	Q9BVV6	TALD3_HUMAN	Protein TALPID3	KIAA0586 TALPID3
Disease	605713	9517	SPTLC2	ENSG00000100596	O15270	SPTC2_HUMAN	Serine palmitoyltransferase 2 (EC 2.3.1.50) (Long chain base biosynthesis protein 2) (LCB 2) (Long chain base biosynthesis protein 2a) (LCB2a) (Serine-palmitoyl-CoA transferase 2) (SPT 2)	SPTLC2 KIAA0526 LCB2
Disease	606241	23405	DICER1	ENSG00000100697	Q9UPY3	DICER_HUMAN	Endoribonuclease Dicer (EC 3.1.26.3) (Helicase with RNase motif) (Helicase MOI)	DICER1 DICER HERNA KIAA0928
Disease	172460	4522	MTHFD1	ENSG00000100714	P11586	C1TC_HUMAN	C-1-tetrahydrofolate synthase, cytoplasmic (C1-THF synthase) [Cleaved into: C-1-tetrahydrofolate synthase, cytoplasmic, N-terminally processed] [Includes: Methylenetetrahydrofolate dehydrogenase (EC 1.5.1.5); Methenyltetrahydrofolate cyclohydrolase (EC 3.5.4.9); Formyltetrahydrofolate synthetase (EC 6.3.4.3)]	MTHFD1 MTHFC MTHFD
Disease	186960	8115	TCL1A	ENSG00000100721	P56279	TCL1A_HUMAN	T-cell leukemia/lymphoma protein 1A (Oncogene TCL-1) (Oncogene TCL1) (Protein p14 TCL1)	TCL1A TCL1
Disease	613279	79882	ZC3H14	ENSG00000100722	Q6PJT7	ZC3HE_HUMAN	Zinc finger CCCH domain-containing protein 14 (Mammalian suppressor of tau pathology-2) (MSUT-2) (Renal carcinoma antigen NY-REN-37)	ZC3H14
Disease	611140	9894	TELO2	ENSG00000100726	Q9Y4R8	TELO2_HUMAN	Telomere length regulation protein TEL2 homolog (Protein clk-2 homolog) (hCLK2)	TELO2 KIAA0683
Disease	602168	7443	VRK1	ENSG00000100749	Q99986	VRK1_HUMAN	Serine/threonine-protein kinase VRK1 (EC 2.7.11.1) (Vaccinia-related kinase 1)	VRK1
Disease	600013	7528	YY1	ENSG00000100811	P25490	TYY1_HUMAN	Transcriptional repressor protein YY1 (Delta transcription factor) (INO80 complex subunit S) (NF-E1) (Yin and yang 1) (YY-1)	YY1 INO80S
Disease	604505	9321	TRIP11	ENSG00000100815	Q15643	TRIPB_HUMAN	Thyroid receptor-interacting protein 11 (TR-interacting protein 11) (TRIP-11) (Clonal evolution-related gene on chromosome 14 protein) (Golgi-associated microtubule-binding protein 210) (GMAP-210) (Trip230)	TRIP11 CEV14
Disease	602279	8106	PABPN1	ENSG00000100836	Q86U42	PABP2_HUMAN	Polyadenylate-binding protein 2 (PABP-2) (Poly(A)-binding protein 2) (Nuclear poly(A)-binding protein 1) (Poly(A)-binding protein II) (PABII) (Polyadenylate-binding nuclear protein 1)	PABPN1 PAB2 PABP2
Disease	614095	5106	PCK2	ENSG00000100889	Q16822	PCKGM_HUMAN	Phosphoenolpyruvate carboxykinase [GTP], mitochondrial (PEPCK-M) (EC 4.1.1.32)	PCK2 PEPCK2
Disease	164008	4792	NFKBIA	ENSG00000100906	P25963	IKBA_HUMAN	NF-kappa-B inhibitor alpha (I-kappa-B-alpha) (IkB-alpha) (IkappaBalpha) (Major histocompatibility complex enhancer-binding protein MAD3)	NFKBIA IKBA MAD3 NFKBI
Disease	610511	10484	SEC23A	ENSG00000100934	Q15436	SC23A_HUMAN	Protein transport protein Sec23A (hSec23A) (SEC23-related protein A)	SEC23A
Disease	601002	2937	GSS	ENSG00000100983	P48637	GSHB_HUMAN	Glutathione synthetase (GSH synthetase) (GSH-S) (EC 6.3.2.3) (Glutathione synthase)	GSS
Disease	120361	4318	MMP9	ENSG00000100985	P14780	MMP9_HUMAN	Matrix metalloproteinase-9 (MMP-9) (EC 3.4.24.35) (92 kDa gelatinase) (92 kDa type IV collagenase) (Gelatinase B) (GELB) [Cleaved into: 67 kDa matrix metalloproteinase-9; 82 kDa matrix metalloproteinase-9]	MMP9 CLG4B
Disease	605020	30813	VSX1	ENSG00000100987	Q9NZR4	VSX1_HUMAN	Visual system homeobox 1 (Homeodomain protein RINX) (Retinal inner nuclear layer homeobox protein) (Transcription factor VSX1)	VSX1 RINX
Disease	613599	26090	ABHD12	ENSG00000100997	Q8N2K0	ABD12_HUMAN	Monoacylglycerol lipase ABHD12 (EC 3.1.1.23) (2-arachidonoylglycerol hydrolase) (Abhydrolase domain-containing protein 12)	ABHD12 C20orf22
Disease	610608	9837	GINS1	ENSG00000101003	Q14691	PSF1_HUMAN	DNA replication complex GINS protein PSF1 (GINS complex subunit 1)	GINS1 KIAA0186 PSF1
Disease	109535	958	CD40	ENSG00000101017	P25942	TNR5_HUMAN	Tumor necrosis factor receptor superfamily member 5 (B-cell surface antigen CD40) (Bp50) (CD40L receptor) (CDw40) (CD antigen CD40)	CD40 TNFRSF5
Disease	617094	51098	IFT52	ENSG00000101052	Q9Y366	IFT52_HUMAN	Intraflagellar transport protein 52 homolog (Protein NGD5 homolog)	IFT52 C20orf9 NGD5 CGI-53
Disease	600281	3172	HNF4A	ENSG00000101076	P41235	HNF4A_HUMAN	Hepatocyte nuclear factor 4-alpha (HNF-4-alpha) (Nuclear receptor subfamily 2 group A member 1) (Transcription factor 14) (TCF-14) (Transcription factor HNF-4)	HNF4A HNF4 NR2A1 TCF14
Disease	604965	6789	STK4	ENSG00000101109	Q13043	STK4_HUMAN	Serine/threonine-protein kinase 4 (EC 2.7.11.1) (Mammalian STE20-like protein kinase 1) (MST-1) (STE20-like kinase MST1) (Serine/threonine-protein kinase Krs-2) [Cleaved into: Serine/threonine-protein kinase 4 37kDa subunit (MST1/N); Serine/threonine-protein kinase 4 18kDa subunit (MST1/C)]	STK4 KRS2 MST1
Disease	607343	57167	SALL4	ENSG00000101115	Q9UJQ4	SALL4_HUMAN	Sal-like protein 4 (Zinc finger protein 797) (Zinc finger protein SALL4)	SALL4 ZNF797
Disease	611386	23394	ADNP	ENSG00000101126	Q9H2P0	ADNP_HUMAN	Activity-dependent neuroprotector homeobox protein (Activity-dependent neuroprotective protein)	ADNP ADNP1 KIAA0784
Disease	611203	80331	DNAJC5	ENSG00000101152	Q9H3Z4	DNJC5_HUMAN	DnaJ homolog subfamily C member 5 (Ceroid-lipofuscinosis neuronal protein 4) (Cysteine string protein) (CSP)	DNAJC5 CLN4
Disease	613979	24148	PRPF6	ENSG00000101161	O94906	PRP6_HUMAN	Pre-mRNA-processing factor 6 (Androgen receptor N-terminal domain-transactivating protein 1) (ANT-1) (PRP6 homolog) (U5 snRNP-associated 102 kDa protein) (U5-102 kDa protein)	PRPF6 C20orf14
Disease	612901	81027	TUBB1	ENSG00000101162	Q9H4B7	TBB1_HUMAN	Tubulin beta-1 chain	TUBB1
Disease	612107	63910	SLC17A9	ENSG00000101194	Q9BYT1	S17A9_HUMAN	Solute carrier family 17 member 9	SLC17A9 C20orf59
Disease	192340	551	AVP	ENSG00000101200	P01185	NEU2_HUMAN	Vasopressin-neurophysin 2-copeptin (AVP-NPII) [Cleaved into: Arg-vasopressin (Arginine-vasopressin); Neurophysin 2 (Neurophysin-II); Copeptin]	AVP ARVP VP
Disease	118504	1137	CHRNA4	ENSG00000101204	P43681	ACHA4_HUMAN	Neuronal acetylcholine receptor subunit alpha-4	CHRNA4 NACRA4
Disease	602959	1917	EEF1A2	ENSG00000101210	Q05639	EF1A2_HUMAN	Elongation factor 1-alpha 2 (EF-1-alpha-2) (Eukaryotic elongation factor 1 A-2) (eEF1A-2) (Statin-S1)	EEF1A2 EEF1AL STN
Disease	612360	79133	NDUFAF5	ENSG00000101247	Q5TEU4	NDUF5_HUMAN	Arginine-hydroxylase NDUFAF5, mitochondrial (EC 1.-.-.-) (NADH dehydrogenase [ubiquinone] 1 alpha subcomplex assembly factor 5) (Putative methyltransferase NDUFAF5) (EC 2.1.1.-)	NDUFAF5 C20orf7
Disease	115440	1457	CSNK2A1	ENSG00000101266	P68400	CSK21_HUMAN	Casein kinase II subunit alpha (CK II alpha) (EC 2.7.11.1)	CSNK2A1 CK2A1
Disease	613350	113278	SLC52A3	ENSG00000101276	Q9NQ40	S52A3_HUMAN	Solute carrier family 52, riboflavin transporter, member 3 (Riboflavin transporter 2) (hRFT2)	SLC52A3 C20orf54 RFT2 RFVT3
Disease	610573	343637	RSPO4	ENSG00000101282	Q2I0M5	RSPO4_HUMAN	R-spondin-4 (Roof plate-specific spondin-4) (hRspo4)	RSPO4 C20orf182
Disease	607123	128674	PROKR2	ENSG00000101292	Q8NFJ6	PKR2_HUMAN	Prokineticin receptor 2 (PK-R2) (G-protein coupled receptor 73-like 1) (G-protein coupled receptor I5E) (GPR73b) (GPRg2)	PROKR2 GPR73L1 PKR2
Disease	606566	85366	MYLK2	ENSG00000101306	Q9H1R3	MYLK2_HUMAN	Myosin light chain kinase 2, skeletal/cardiac muscle (MLCK2) (EC 2.7.11.18)	MYLK2
Disease	610512	10483	SEC23B	ENSG00000101310	Q15437	SC23B_HUMAN	Protein transport protein Sec23B (hSec23B) (SEC23-related protein B)	SEC23B
Disease	607900	55612	FERMT1	ENSG00000101311	Q9BQL6	FERM1_HUMAN	Fermitin family homolog 1 (Kindlerin) (Kindlin syndrome protein) (Kindlin-1) (Unc-112-related protein 1)	FERMT1 C20orf42 KIND1 URP1
Disease	131340	5173	PDYN	ENSG00000101327	P01213	PDYN_HUMAN	Proenkephalin-B (Beta-neoendorphin-dynorphin) (Preprodynorphin) [Cleaved into: Alpha-neoendorphin; Beta-neoendorphin; Big dynorphin (Big Dyn); Dynorphin A(1-17) (Dyn-A17) (Dynorphin A); Dynorphin A(1-13); Dynorphin A(1-8); Leu-enkephalin; Rimorphin (Dynorphin B) (Dyn-B) (Dynorphin B(1-13)); Leumorphin (Dynorphin B-29)]	PDYN
Disease	600810	5332	PLCB4	ENSG00000101333	Q15147	PLCB4_HUMAN	1-phosphatidylinositol 4,5-bisphosphate phosphodiesterase beta-4 (EC 3.1.4.11) (Phosphoinositide phospholipase C-beta-4) (Phospholipase C-beta-4) (PLC-beta-4)	PLCB4
Disease	607491	23509	POFUT1	ENSG00000101346	Q9H488	OFUT1_HUMAN	GDP-fucose protein O-fucosyltransferase 1 (EC 2.4.1.221) (Peptide-O-fucosyltransferase 1) (O-FucT-1)	POFUT1 FUT12 KIAA0180
Disease	606754	25939	SAMHD1	ENSG00000101347	Q9Y3Z3	SAMH1_HUMAN	Deoxynucleoside triphosphate triphosphohydrolase SAMHD1 (dNTPase) (EC 3.1.5.-) (Dendritic cell-derived IFNG-induced protein) (DCIP) (Monocyte protein 5) (MOP-5) (SAM domain and HD domain-containing protein 1) (hSAMHD1)	SAMHD1 MOP5
Disease	614154	10528	NOP56	ENSG00000101361	O00567	NOP56_HUMAN	Nucleolar protein 56 (Nucleolar protein 5A)	NOP56 NOL5A
Disease	604526	3420	IDH3B	ENSG00000101365	O43837	IDH3B_HUMAN	Isocitrate dehydrogenase [NAD] subunit beta, mitochondrial (Isocitric dehydrogenase subunit beta) (NAD(+)-specific ICDH subunit beta)	IDH3B
Disease	601920	182	JAG1	ENSG00000101384	P78504	JAG1_HUMAN	Protein jagged-1 (Jagged1) (hJ1) (CD antigen CD339)	JAG1 JAGL1
Disease	601017	6640	SNTA1	ENSG00000101400	Q13424	SNTA1_HUMAN	Alpha-1-syntrophin (59 kDa dystrophin-associated protein A1 acidic component 1) (Pro-TGF-alpha cytoplasmic domain-interacting protein 1) (TACIP1) (Syntrophin-1)	SNTA1 SNT1
Disease	610897	128866	CHMP4B	ENSG00000101421	Q9H444	CHM4B_HUMAN	Charged multivesicular body protein 4b (Chromatin-modifying protein 4b) (CHMP4b) (SNF7 homolog associated with Alix 1) (SNF7-2) (hSnf7-2) (Vacuolar protein sorting-associated protein 32-2) (Vps32-2) (hVps32-2)	CHMP4B C20orf178 SHAX1
Disease	604312	1471	CST3	ENSG00000101439	P01034	CYTC_HUMAN	Cystatin-C (Cystatin-3) (Gamma-trace) (Neuroendocrine basic polypeptide) (Post-gamma-globulin)	CST3
Disease	180960	191	AHCY	ENSG00000101444	P23526	SAHH_HUMAN	Adenosylhomocysteinase (AdoHcyase) (EC 3.3.1.1) (S-adenosyl-L-homocysteine hydrolase)	AHCY SAHH
Disease	605519	9663	LPIN2	ENSG00000101577	Q92539	LPIN2_HUMAN	Phosphatidate phosphatase LPIN2 (EC 3.1.3.4) (Lipin-2)	LPIN2 KIAA0249
Disease	614982	23347	SMCHD1	ENSG00000101596	A6NHR9	SMHD1_HUMAN	Structural maintenance of chromosomes flexible hinge domain-containing protein 1 (SMC hinge domain-containing protein 1) (EC 3.6.1.-)	SMCHD1 KIAA0650
Disease	150320	284217	LAMA1	ENSG00000101680	P25391	LAMA1_HUMAN	Laminin subunit alpha-1 (Laminin A chain) (Laminin-1 subunit alpha) (Laminin-3 subunit alpha) (S-laminin subunit alpha) (S-LAM alpha)	LAMA1 LAMA
Disease	610432	54941	RNF125	ENSG00000101695	Q96EQ8	RN125_HUMAN	E3 ubiquitin-protein ligase RNF125 (EC 2.3.2.27) (RING finger protein 125) (T-cell RING activation protein 1) (TRAC-1)	RNF125
Disease	608677	57534	MIB1	ENSG00000101752	Q86YT6	MIB1_HUMAN	E3 ubiquitin-protein ligase MIB1 (EC 2.3.2.27) (DAPK-interacting protein 1) (DIP-1) (Mind bomb homolog 1) (RING-type E3 ubiquitin transferase MIB1) (Zinc finger ZZ type with ankyrin repeat domain protein 2)	MIB1 DIP1 KIAA1323 ZZANK2
Disease	604124	5932	RBBP8	ENSG00000101773	Q99708	CTIP_HUMAN	DNA endonuclease RBBP8 (EC 3.1.-.-) (CtBP-interacting protein) (CtIP) (Retinoblastoma-binding protein 8) (RBBP-8) (Retinoblastoma-interacting protein and myosin-like) (RIM) (Sporulation in the absence of SPO11 protein 2 homolog) (SAE2)	RBBP8 CTIP
Disease	300747	412	STS	ENSG00000101846	P08842	STS_HUMAN	Steryl-sulfatase (EC 3.1.6.2) (Arylsulfatase C) (ASC) (Steroid sulfatase) (Steryl-sulfate sulfohydrolase)	STS ARSC1
Disease	300808	4935	GPR143	ENSG00000101850	P51810	GP143_HUMAN	G-protein coupled receptor 143 (Ocular albinism type 1 protein)	GPR143 OA1
Disease	312040	5422	POLA1	ENSG00000101868	P09884	DPOLA_HUMAN	DNA polymerase alpha catalytic subunit (EC 2.7.7.7) (DNA polymerase alpha catalytic subunit p180)	POLA1 POLA
Disease	300552	4281	MID1	ENSG00000101871	O15344	TRI18_HUMAN	E3 ubiquitin-protein ligase Midline-1 (EC 2.3.2.27) (Midin) (Putative transcription factor XPRF) (RING finger protein 59) (RING finger protein Midline-1) (RING-type E3 ubiquitin transferase Midline-1) (Tripartite motif-containing protein 18)	MID1 FXY RNF59 TRIM18 XPRF
Disease	300776	79868	ALG13	ENSG00000101901	Q9NP73	ALG13_HUMAN	Putative bifunctional UDP-N-acetylglucosamine transferase and deubiquitinase ALG13 (EC 2.4.1.141) (EC 3.4.19.12) (Asparagine-linked glycosylation 13 homolog) (Glycosyltransferase 28 domain-containing protein 1) (UDP-N-acetylglucosamine transferase subunit ALG13 homolog)	ALG13 CXorf45 GLT28D1 MDS031
Disease	300195	9949	AMMECR1	ENSG00000101935	Q9Y4X0	AMMR1_HUMAN	AMME syndrome candidate gene 1 protein	AMMECR1
Disease	300350	91851	CHRDL1	ENSG00000101938	Q9BU40	CRDL1_HUMAN	Chordin-like protein 1 (Neuralin-1) (Neurogenesin-1) (Ventroptin)	CHRDL1 NRLN1
Disease	300079	331	XIAP	ENSG00000101966	P98170	XIAP_HUMAN	E3 ubiquitin-protein ligase XIAP (EC 2.3.2.27) (Baculoviral IAP repeat-containing protein 4) (IAP-like protein) (ILP) (hILP) (Inhibitor of apoptosis protein 3) (IAP-3) (hIAP-3) (hIAP3) (RING-type E3 ubiquitin transferase XIAP) (X-linked inhibitor of apoptosis protein) (X-linked IAP)	XIAP API3 BIRC4 IAP3
Disease	300746	2158	F9	ENSG00000101981	P00740	FA9_HUMAN	Coagulation factor IX (EC 3.4.21.22) (Christmas factor) (Plasma thromboplastin component) (PTC) [Cleaved into: Coagulation factor IXa light chain; Coagulation factor IXa heavy chain]	F9
Disease	300371	215	ABCD1	ENSG00000101986	P33897	ABCD1_HUMAN	ATP-binding cassette sub-family D member 1 (Adrenoleukodystrophy protein) (ALDP)	ABCD1 ALD
Disease	300859	28952	CCDC22	ENSG00000101997	O60826	CCD22_HUMAN	Coiled-coil domain-containing protein 22	CCDC22 CXorf37 JM1
Disease	300110	778	CACNA1F	ENSG00000102001	O60840	CAC1F_HUMAN	Voltage-dependent L-type calcium channel subunit alpha-1F (Voltage-gated calcium channel subunit alpha Cav1.4)	CACNA1F CACNAF1
Disease	313475	6855	SYP	ENSG00000102003	P08247	SYPH_HUMAN	Synaptophysin (Major synaptic vesicle protein p38)	SYP
Disease	300131	5358	PLS3	ENSG00000102024	P13797	PLST_HUMAN	Plastin-3 (T-plastin)	PLS3
Disease	300013	8260	NAA10	ENSG00000102030	P41227	NAA10_HUMAN	N-alpha-acetyltransferase 10 (EC 2.3.1.255) (N-terminal acetyltransferase complex ARD1 subunit homolog A) (hARD1) (NatA catalytic subunit Naa10)	NAA10 ARD1 ARD1A TE2
Disease	300822	5956	OPN1LW	ENSG00000102076	P04000	OPSR_HUMAN	Long-wave-sensitive opsin 1 (Red cone photoreceptor pigment) (Red-sensitive opsin) (ROP)	OPN1LW RCP
Disease	309550	2332	FMR1	ENSG00000102081	Q06787	FMR1_HUMAN	Synaptic functional regulator FMR1 (Fragile X mental retardation protein 1) (FMRP) (Protein FMR-1)	FMR1
Disease	314375	7355	SLC35A2	ENSG00000102100	P78381	S35A2_HUMAN	UDP-galactose translocator (Solute carrier family 35 member A2) (UDP-galactose transporter) (UDP-Gal-Tr) (UGT)	SLC35A2 UGALT UGT UGTL
Disease	300463	10084	PQBP1	ENSG00000102103	O60828	PQBP1_HUMAN	Polyglutamine-binding protein 1 (PQBP-1) (38 kDa nuclear protein containing a WW domain) (Npw38) (Polyglutamine tract-binding protein 1)	PQBP1 NPW38 JM26
Disease	300839	6247	RS1	ENSG00000102104	O15537	XLRS1_HUMAN	Retinoschisin (X-linked juvenile retinoschisis protein)	RS1 XLRS1
Disease	300384	2010	EMD	ENSG00000102119	P50402	EMD_HUMAN	Emerin	EMD EDMD STA
Disease	300394	6901	TAZ	ENSG00000102125	Q16635	TAZ_HUMAN	Tafazzin (Protein G4.5)	TAZ EFE2 G4.5
Disease	311800	5230	PGK1	ENSG00000102144	P00558	PGK1_HUMAN	Phosphoglycerate kinase 1 (EC 2.7.2.3) (Cell migration-inducing gene 10 protein) (Primer recognition protein 2) (PRP 2)	PGK1 PGKA MIG10 OK/SW-cl.110
Disease	305371	2623	GATA1	ENSG00000102145	P15976	GATA1_HUMAN	Erythroid transcription factor (Eryf1) (GATA-binding factor 1) (GATA-1) (GF-1) (NF-E1 DNA-binding protein)	GATA1 ERYF1 GF1
Disease	300715	84061	MAGT1	ENSG00000102158	Q9H0U3	MAGT1_HUMAN	Magnesium transporter protein 1 (MagT1) (Dolichyl-diphosphooligosaccharide--protein glycosyltransferase subunit MAGT1) (Oligosaccharyl transferase subunit MAGT1) (Implantation-associated protein) (IAP)	MAGT1 IAG2 PSEC0084 UNQ628/PRO1244
Disease	300105	6611	SMS	ENSG00000102172	P52788	SPSY_HUMAN	Spermine synthase (SPMSY) (EC 2.5.1.22) (Spermidine aminopropyltransferase)	SMS
Disease	300550	5251	PHEX	ENSG00000102174	P78562	PHEX_HUMAN	Phosphate-regulating neutral endopeptidase PHEX (EC 3.4.24.-) (Metalloendopeptidase homolog PEX) (Vitamin D-resistant hypophosphatemic rickets protein) (X-linked hypophosphatemia protein) (HYP)	PHEX PEX
Disease	300757	6102	RP2	ENSG00000102218	O75695	XRP2_HUMAN	Protein XRP2	RP2
Disease	300386	959	CD40LG	ENSG00000102245	P29965	CD40L_HUMAN	CD40 ligand (CD40-L) (T-cell antigen Gp39) (TNF-related activation protein) (TRAP) (Tumor necrosis factor ligand superfamily member 5) (CD antigen CD154) [Cleaved into: CD40 ligand, membrane form; CD40 ligand, soluble form]	CD40LG CD40L TNFSF5 TRAP
Disease	300546	2245	FGD1	ENSG00000102302	P98174	FGD1_HUMAN	FYVE, RhoGEF and PH domain-containing protein 1 (Faciogenital dysplasia 1 protein) (Rho/Rac guanine nucleotide exchange factor FGD1) (Rho/Rac GEF) (Zinc finger FYVE domain-containing protein 3)	FGD1 FGDY ZFYVE3
Disease	300651	64840	PORCN	ENSG00000102312	Q9H237	PORCN_HUMAN	Protein-serine O-palmitoleoyltransferase porcupine (EC 2.3.1.-) (Protein MG61)	PORCN MG61 PORC PPN
Disease	300470	10916	MAGED2	ENSG00000102316	Q9UNF1	MAGD2_HUMAN	Melanoma-associated antigen D2 (11B6) (Breast cancer-associated gene 1 protein) (BCG-1) (Hepatocellular carcinoma-associated protein JCL-1) (MAGE-D2 antigen)	MAGED2 BCG1
Disease	300644	2717	GLA	ENSG00000102393	P06280	AGAL_HUMAN	Alpha-galactosidase A (EC 3.2.1.22) (Alpha-D-galactosidase A) (Alpha-D-galactoside galactohydrolase) (Melibiase) (Agalsidase)	GLA
Disease	611549	259232	NALCN	ENSG00000102452	Q8IZF0	NALCN_HUMAN	Sodium leak channel non-selective protein (CanIon) (Voltage gated channel-like protein 1)	NALCN VGCNL1
Disease	601515	2259	FGF14	ENSG00000102466	Q92915	FGF14_HUMAN	Fibroblast growth factor 14 (FGF-14) (Fibroblast growth factor homologous factor 4) (FHF-4)	FGF14 FHF4
Disease	171640	54	ACP5	ENSG00000102575	P13686	PPA5_HUMAN	Tartrate-resistant acid phosphatase type 5 (TR-AP) (EC 3.1.3.2) (Tartrate-resistant acid ATPase) (TrATPase) (Type 5 acid phosphatase)	ACP5
Disease	600921	2254	FGF9	ENSG00000102678	P31371	FGF9_HUMAN	Fibroblast growth factor 9 (FGF-9) (Glia-activating factor) (GAF) (Heparin-binding growth factor 9) (HBGF-9)	FGF9
Disease	608896	6445	SGCG	ENSG00000102683	Q13326	SGCG_HUMAN	Gamma-sarcoglycan (Gamma-SG) (35 kDa dystrophin-associated glycoprotein) (35DAG)	SGCG
Disease	603861	10166	SLC25A15	ENSG00000102743	Q9Y619	ORNT1_HUMAN	Mitochondrial ornithine transporter 1 (Solute carrier family 25 member 15)	SLC25A15 ORC1 ORNT1 SP1855
Disease	608102	1203	CLN5	ENSG00000102805	O75503	CLN5_HUMAN	Ceroid-lipofuscinosis neuronal protein 5 (Protein CLN5) [Cleaved into: Ceroid-lipofuscinosis neuronal protein 5, secreted form]	CLN5
Disease	602438	3299	HSF4	ENSG00000102878	Q9ULV5	HSF4_HUMAN	Heat shock factor protein 4 (HSF 4) (hHSF4) (Heat shock transcription factor 4) (HSTF 4)	HSF4
Disease	605000	11151	CORO1A	ENSG00000102879	P31146	COR1A_HUMAN	Coronin-1A (Coronin-like protein A) (Clipin-A) (Coronin-like protein p57) (Tryptophan aspartate-containing coat protein) (TACO)	CORO1A CORO1
Disease	172490	5257	PHKB	ENSG00000102893	Q93100	KPBB_HUMAN	Phosphorylase b kinase regulatory subunit beta (Phosphorylase kinase subunit beta)	PHKB
Disease	614351	9688	NUP93	ENSG00000102900	Q8N1F7	NUP93_HUMAN	Nuclear pore complex protein Nup93 (93 kDa nucleoporin) (Nucleoporin Nup93)	NUP93 KIAA0095
Disease	615407	23568	ARL2BP	ENSG00000102931	Q9Y2Y0	AR2BP_HUMAN	ADP-ribosylation factor-like protein 2-binding protein (ARF-like 2-binding protein) (ARL2-binding protein) (Binder of ARF2 protein 1)	ARL2BP BART BART1
Disease	604557	23090	ZNF423	ENSG00000102935	Q2M1K9	ZN423_HUMAN	Zinc finger protein 423 (Olf1/EBF-associated zinc finger protein) (hOAZ) (Smad- and Olf-interacting zinc finger protein)	ZNF423 KIAA0760 NPHP14 OAZ
Disease	126064	1723	DHODH	ENSG00000102967	Q02127	PYRD_HUMAN	Dihydroorotate dehydrogenase (quinone), mitochondrial (DHOdehase) (EC 1.3.5.2) (Dihydroorotate oxidase)	DHODH
Disease	604167	10664	CTCF	ENSG00000102974	P49711	CTCF_HUMAN	Transcriptional repressor CTCF (11-zinc finger protein) (CCCTC-binding factor) (CTCFL paralog)	CTCF
Disease	613276	79650	USB1	ENSG00000103005	Q9BQ65	USB1_HUMAN	U6 snRNA phosphodiesterase (hUsb1) (EC 3.1.4.-)	USB1 C16orf57
Disease	604632	55697	VAC14	ENSG00000103043	Q08AM6	VAC14_HUMAN	Protein VAC14 homolog (Tax1-binding protein 2)	VAC14 TAX1BP2 TRX
Disease	606976	25839	COG4	ENSG00000103051	Q9H9E3	COG4_HUMAN	Conserved oligomeric Golgi complex subunit 4 (COG complex subunit 4) (Component of oligomeric Golgi complex 4)	COG4
Disease	611026	79152	FA2H	ENSG00000103089	Q7L5A8	FA2H_HUMAN	Fatty acid 2-hydroxylase (EC 1.14.18.-) (Fatty acid alpha-hydroxylase)	FA2H FAAH
Disease	603816	8312	AXIN1	ENSG00000103126	O15169	AXIN1_HUMAN	Axin-1 (Axis inhibition protein 1) (hAxin)	AXIN1 AXIN
Disease	600928	8131	NPRL3	ENSG00000103148	Q12980	NPRL3_HUMAN	GATOR complex protein NPRL3 (-14 gene protein) (Alpha-globin regulatory element-containing gene protein) (Nitrogen permease regulator 3-like protein) (Protein CGTHBA)	NPRL3 C16orf35 CGTHBA MARE
Disease	606761	23417	MLYCD	ENSG00000103150	O95822	DCMC_HUMAN	Malonyl-CoA decarboxylase, mitochondrial (MCD) (EC 4.1.1.9)	MLYCD
Disease	191092	7249	TSC2	ENSG00000103197	P49815	TSC2_HUMAN	Tuberin (Tuberous sclerosis 2 protein)	TSC2 TSC4
Disease	611761	64788	LMF1	ENSG00000103227	Q96S06	LMF1_HUMAN	Lipase maturation factor 1 (Transmembrane protein 112)	LMF1 C16orf26 TMEM112 HMFN1876 JFP11
Disease	601089	2294	FOXF1	ENSG00000103241	Q12946	FOXF1_HUMAN	Forkhead box protein F1 (Forkhead-related activator 1) (FREAC-1) (Forkhead-related protein FKHL5) (Forkhead-related transcription factor 1)	FOXF1 FKHL5 FREAC1
Disease	602727	1186	CLCN7	ENSG00000103249	P51798	CLCN7_HUMAN	H(+)/Cl(-) exchange transporter 7 (Chloride channel 7 alpha subunit) (Chloride channel protein 7) (ClC-7)	CLCN7
Disease	607207	10273	STUB1	ENSG00000103266	Q9UNE7	CHIP_HUMAN	E3 ubiquitin-protein ligase CHIP (EC 2.3.2.27) (Antigen NY-CO-7) (CLL-associated antigen KW-8) (Carboxy terminus of Hsp70-interacting protein) (RING-type E3 ubiquitin transferase CHIP) (STIP1 homology and U box-containing protein 1)	STUB1 CHIP PP1131
Disease	608107	4210	MEFV	ENSG00000103313	O15553	MEFV_HUMAN	Pyrin (Marenostrin)	MEFV MEF TRIM20
Disease	123740	1428	CRYM	ENSG00000103316	Q14894	CRYM_HUMAN	Ketimine reductase mu-crystallin (EC 1.5.1.25) (NADP-regulated thyroid-hormone-binding protein)	CRYM THBP
Disease	611184	9780	PIEZO1	ENSG00000103335	Q92508	PIEZ1_HUMAN	Piezo-type mechanosensitive ion channel component 1 (Membrane protein induced by beta-amyloid treatment) (Mib) (Protein FAM38A)	PIEZO1 FAM38A KIAA0233
Disease	612799	124454	EARS2	ENSG00000103356	Q5JPH6	SYEM_HUMAN	Probable glutamate--tRNA ligase, mitochondrial (EC 6.1.1.17) (Glutamyl-tRNA synthetase) (GluRS)	EARS2 KIAA1970
Disease	602218	6299	SALL1	ENSG00000103449	Q9NSC2	SALL1_HUMAN	Sal-like protein 1 (Spalt-like transcription factor 1) (Zinc finger protein 794) (Zinc finger protein SALL1) (Zinc finger protein Spalt-1) (HSal1) (Sal-1)	SALL1 SAL1 ZNF794
Disease	608124	64131	XYLT1	ENSG00000103489	Q86Y38	XYLT1_HUMAN	Xylosyltransferase 1 (EC 2.4.2.26) (Peptide O-xylosyltransferase 1) (Xylosyltransferase I) (XT-I) (XylT-I)	XYLT1 XT1
Disease	610937	23322	RPGRIP1L	ENSG00000103494	Q68CZ1	FTM_HUMAN	Protein fantom (Nephrocystin-8) (RPGR-interacting protein 1-like protein) (RPGRIP1-like protein)	RPGRIP1L FTM KIAA1005 NPHP8
Disease	614901	10295	BCKDK	ENSG00000103507	O14874	BCKD_HUMAN	[3-methyl-2-oxobutanoate dehydrogenase [lipoamide]] kinase, mitochondrial (EC 2.7.11.4) (Branched-chain alpha-ketoacid dehydrogenase kinase) (BCKD-kinase) (BCKDHKIN)	BCKDK
Disease	605383	50615	IL21R	ENSG00000103522	Q9HBE5	IL21R_HUMAN	Interleukin-21 receptor (IL-21 receptor) (IL-21R) (Novel interleukin receptor) (CD antigen CD360)	IL21R NILR UNQ3121/PRO10273
Disease	614888	79719	AAGAB	ENSG00000103591	Q6PD74	AAGAB_HUMAN	Alpha- and gamma-adaptin-binding protein p34	AAGAB
Disease	605109	8925	HERC1	ENSG00000103657	Q15751	HERC1_HUMAN	Probable E3 ubiquitin-protein ligase HERC1 (EC 2.3.2.26) (HECT domain and RCC1-like domain-containing protein 1) (HECT-type E3 ubiquitin transferase HERC1) (p532) (p619)	HERC1
Disease	604501	9325	TRIP4	ENSG00000103671	Q15650	TRIP4_HUMAN	Activating signal cointegrator 1 (ASC-1) (Thyroid receptor-interacting protein 4) (TR-interacting protein 4) (TRIP-4)	TRIP4
Disease	611766	123263	MTFMT	ENSG00000103707	Q96DP5	FMT_HUMAN	Methionyl-tRNA formyltransferase, mitochondrial (MtFMT) (EC 2.1.2.9)	MTFMT FMT FMT1
Disease	602166	8120	AP3B2	ENSG00000103723	Q13367	AP3B2_HUMAN	AP-3 complex subunit beta-2 (Adaptor protein complex AP-3 subunit beta-2) (Adaptor-related protein complex 3 subunit beta-2) (Beta-3B-adaptin) (Clathrin assembly protein complex 3 beta-2 large chain) (Neuron-specific vesicle coat protein beta-NAP)	AP3B2
Disease	613871	2184	FAH	ENSG00000103876	P16930	FAAA_HUMAN	Fumarylacetoacetase (FAA) (EC 3.7.1.2) (Beta-diketonase) (Fumarylacetoacetate hydrolase)	FAH
Disease	613529	22995	CEP152	ENSG00000103995	O94986	CE152_HUMAN	Centrosomal protein of 152 kDa (Cep152)	CEP152 KIAA0912
Disease	611409	4948	OCA2	ENSG00000104044	Q04671	P_HUMAN	P protein (Melanocyte-specific transporter protein) (Pink-eyed dilution protein homolog)	OCA2 D15S12 P
Disease	603805	9333	TGM5	ENSG00000104055	O43548	TGM5_HUMAN	Protein-glutamine gamma-glutamyltransferase 5 (EC 2.3.2.13) (Transglutaminase X) (TG(X)) (TGX) (TGase X) (Transglutaminase-5) (TGase-5)	TGM5 TGMX
Disease	610844	80208	SPG11	ENSG00000104133	Q96JI7	SPTCS_HUMAN	Spatacsin (Colorectal carcinoma-associated protein) (Spastic paraplegia 11 protein)	SPG11 KIAA1840
Disease	604584	5157	PDGFRL	ENSG00000104213	Q15198	PGFRL_HUMAN	Platelet-derived growth factor receptor-like protein (PDGFR-like protein) (PDGF receptor beta-like tumor suppressor)	PDGFRL PRLTS
Disease	611654	79848	CSPP1	ENSG00000104218	Q1MSJ5	CSPP1_HUMAN	Centrosome and spindle pole-associated protein 1	CSPP1 CSPP
Disease	603937	6101	RP1	ENSG00000104237	P56715	RP1_HUMAN	Oxygen-regulated protein 1 (Retinitis pigmentosa 1 protein) (Retinitis pigmentosa RP1 protein)	RP1 ORP1
Disease	611492	760	CA2	ENSG00000104267	P00918	CAH2_HUMAN	Carbonic anhydrase 2 (EC 4.2.1.1) (Carbonate dehydratase II) (Carbonic anhydrase C) (CAC) (Carbonic anhydrase II) (CA-II)	CA2
Disease	601653	2138	EYA1	ENSG00000104313	Q99502	EYA1_HUMAN	Eyes absent homolog 1 (EC 3.1.3.16) (EC 3.1.3.48)	EYA1
Disease	602667	4683	NBN	ENSG00000104320	O60934	NBN_HUMAN	Nibrin (Cell cycle regulatory protein p95) (Nijmegen breakage syndrome protein 1)	NBN NBS NBS1 P95
Disease	614010	54928	IMPAD1	ENSG00000104331	Q9NX62	IMPA3_HUMAN	Inositol monophosphatase 3 (IMP 3) (IMPase 3) (EC 3.1.3.25) (EC 3.1.3.7) (Golgi 3-prime phosphoadenosine 5-prime phosphate 3-prime phosphatase) (Golgi-resident PAP phosphatase) (gPAPP) (Inositol monophosphatase domain-containing protein 1) (Inositol-1(or 4)-monophosphatase 3) (Myo-inositol monophosphatase A3)	IMPAD1 IMPA3
Disease	602486	10940	POP1	ENSG00000104356	Q99575	POP1_HUMAN	Ribonucleases P/MRP protein subunit POP1 (hPOP1) (EC 3.1.26.5)	POP1 KIAA0061
Disease	603258	3551	IKBKB	ENSG00000104365	O14920	IKKB_HUMAN	Inhibitor of nuclear factor kappa-B kinase subunit beta (I-kappa-B-kinase beta) (IKK-B) (IKK-beta) (IkBKB) (EC 2.7.11.10) (I-kappa-B kinase 2) (IKK2) (Nuclear factor NF-kappa-B inhibitor kinase beta) (NFKBIKB)	IKBKB IKKB
Disease	173370	5327	PLAT	ENSG00000104368	P00750	TPA_HUMAN	Tissue-type plasminogen activator (t-PA) (t-plasminogen activator) (tPA) (EC 3.4.21.68) (Alteplase) (Reteplase) [Cleaved into: Tissue-type plasminogen activator chain A; Tissue-type plasminogen activator chain B]	PLAT
Disease	606598	54332	GDAP1	ENSG00000104381	Q8TB36	GDAP1_HUMAN	Ganglioside-induced differentiation-associated protein 1 (GDAP1)	GDAP1
Disease	605262	10397	NDRG1	ENSG00000104419	Q92597	NDRG1_HUMAN	Protein NDRG1 (Differentiation-related gene 1 protein) (DRG-1) (N-myc downstream-regulated gene 1 protein) (Nickel-specific induction protein Cap43) (Reducing agents and tunicamycin-responsive protein) (RTP) (Rit42)	NDRG1 CAP43 DRG1 RTP
Disease	604386	7227	TRPS1	ENSG00000104447	Q9UHF7	TRPS1_HUMAN	Zinc finger transcription factor Trps1 (Tricho-rhino-phalangeal syndrome type I protein) (Zinc finger protein GC79)	TRPS1
Disease	603395	6674	SPAG1	ENSG00000104450	Q07617	SPAG1_HUMAN	Sperm-associated antigen 1 (HSD-3.8) (Infertility-related sperm protein Spag-1)	SPAG1
Disease	608736	23516	SLC39A14	ENSG00000104635	Q15043	S39AE_HUMAN	Zinc transporter ZIP14 (LIV-1 subfamily of ZIP zinc transporter 4) (LZT-Hs4) (Solute carrier family 39 member 14) (Zrt- and Irt-like protein 14) (ZIP-14)	SLC39A14 KIAA0062 ZIP14
Disease	138300	2936	GSR	ENSG00000104687	P00390	GSHR_HUMAN	Glutathione reductase, mitochondrial (GR) (GRase) (EC 1.8.1.7)	GSR GLUR GRD1
Disease	601385	7991	TUSC3	ENSG00000104723	Q13454	TUSC3_HUMAN	Tumor suppressor candidate 3 (Dolichyl-diphosphooligosaccharide--protein glycosyltransferase subunit TUSC3) (Oligosaccharyl transferase subunit TUSC3) (Magnesium uptake/transporter TUSC3) (Protein N33)	TUSC3 N33
Disease	602638	4173	MCM4	ENSG00000104738	P33991	MCM4_HUMAN	DNA replication licensing factor MCM4 (EC 3.6.4.12) (CDC21 homolog) (P1-CDC21)	MCM4 CDC21
Disease	613468	427	ASAH1	ENSG00000104763	Q13510	ASAH1_HUMAN	Acid ceramidase (AC) (ACDase) (Acid CDase) (EC 3.5.1.23) (Acylsphingosine deacylase) (N-acylsphingosine amidohydrolase) (Putative 32 kDa heart protein) (PHP32) [Cleaved into: Acid ceramidase subunit alpha; Acid ceramidase subunit beta]	ASAH1 ASAH HSD-33 HSD33
Disease	609458	4125	MAN2B1	ENSG00000104774	O00754	MA2B1_HUMAN	Lysosomal alpha-mannosidase (Laman) (EC 3.2.1.24) (Lysosomal acid alpha-mannosidase) (Mannosidase alpha class 2B member 1) (Mannosidase alpha-B) [Cleaved into: Lysosomal alpha-mannosidase A peptide; Lysosomal alpha-mannosidase B peptide; Lysosomal alpha-mannosidase C peptide; Lysosomal alpha-mannosidase D peptide; Lysosomal alpha-mannosidase E peptide]	MAN2B1 LAMAN MANB
Disease	602754	3783	KCNN4	ENSG00000104783	O15554	KCNN4_HUMAN	Intermediate conductance calcium-activated potassium channel protein 4 (SK4) (SKCa 4) (SKCa4) (IKCa1) (IK1) (KCa3.1) (KCa4) (Putative Gardos channel)	KCNN4 IK1 IKCA1 KCA4 SK4
Disease	138570	2997	GYS1	ENSG00000104812	P13807	GYS1_HUMAN	Glycogen [starch] synthase, muscle (EC 2.4.1.11)	GYS1 GYS
Disease	152780	3972	LHB	ENSG00000104826	P01229	LSHB_HUMAN	Lutropin subunit beta (Lutropin beta chain) (Luteinizing hormone subunit beta) (LH-B) (LSH-B) (LSH-beta)	LHB
Disease	602662	10382	TUBB4A	ENSG00000104833	P04350	TBB4A_HUMAN	Tubulin beta-4A chain (Tubulin 5 beta) (Tubulin beta-4 chain)	TUBB4A TUBB4 TUBB5
Disease	612804	54938	SARS2	ENSG00000104835	Q9NP81	SYSM_HUMAN	Serine--tRNA ligase, mitochondrial (EC 6.1.1.11) (SerRSmt) (Seryl-tRNA synthetase) (SerRS) (Seryl-tRNA(Ser/Sec) synthetase)	SARS2 SARSM
Disease	616432	23370	ARHGEF18	ENSG00000104880	Q6ZSZ5	ARHGI_HUMAN	Rho guanine nucleotide exchange factor 18 (114 kDa Rho-specific guanine nucleotide exchange factor) (p114-Rho-GEF) (p114RhoGEF) (Septin-associated RhoGEF) (SA-RhoGEF)	ARHGEF18 KIAA0521
Disease	126340	2068	ERCC2	ENSG00000104884	P18074	ERCC2_HUMAN	General transcription and DNA repair factor IIH helicase subunit XPD (TFIIH subunit XPD) (EC 3.6.4.12) (Basic transcription factor 2 80 kDa subunit) (BTF2 p80) (CXPD) (DNA excision repair protein ERCC-2) (DNA repair protein complementing XP-D cells) (TFIIH basal transcription factor complex 80 kDa subunit) (TFIIH 80 kDa subunit) (TFIIH p80) (Xeroderma pigmentosum group D-complementing protein)	ERCC2 XPD XPDC
Disease	606034	10535	RNASEH2A	ENSG00000104889	O75792	RNH2A_HUMAN	Ribonuclease H2 subunit A (RNase H2 subunit A) (EC 3.1.26.4) (Aicardi-Goutieres syndrome 4 protein) (AGS4) (RNase H(35)) (Ribonuclease HI large subunit) (RNase HI large subunit) (Ribonuclease HI subunit A)	RNASEH2A RNASEHI RNHIA
Disease	600957	268	AMH	ENSG00000104899	P03971	MIS_HUMAN	Muellerian-inhibiting factor (Anti-Muellerian hormone) (AMH) (Muellerian-inhibiting substance) (MIS)	AMH MIF
Disease	151440	4066	LYL1	ENSG00000104903	P12980	LYL1_HUMAN	Protein lyl-1 (Class A basic helix-loop-helix protein 18) (bHLHa18) (Lymphoblastic leukemia-derived sequence 1)	LYL1 BHLHA18
Disease	605377	1760	DMPK	ENSG00000104936	Q09013	DMPK_HUMAN	Myotonin-protein kinase (MT-PK) (EC 2.7.11.1) (DM-kinase) (DMK) (DM1 protein kinase) (DMPK) (Myotonic dystrophy protein kinase)	DMPK DM1PK MDPK
Disease	605872	10332	CLEC4M	ENSG00000104938	Q9H2X3	CLC4M_HUMAN	C-type lectin domain family 4 member M (CD209 antigen-like protein 1) (DC-SIGN-related protein) (DC-SIGNR) (Dendritic cell-specific ICAM-3-grabbing non-integrin 2) (DC-SIGN2) (Liver/lymph node-specific ICAM-3-grabbing non-integrin) (L-SIGN) (CD antigen CD299)	CLEC4M CD209L CD209L1 CD299
Disease	612399	79816	TLE6	ENSG00000104953	Q9H808	TLE6_HUMAN	Transducin-like enhancer protein 6	TLE6
Disease	610197	81857	MED25	ENSG00000104973	Q71SY5	MED25_HUMAN	Mediator of RNA polymerase II transcription subunit 25 (Activator interaction domain-containing protein 1) (Activator-recruited cofactor 92 kDa component) (ARC92) (Mediator complex subunit 25) (p78)	MED25 ACID1 ARC92 PTOV2 TCBAP0758
Disease	191041	7138	TNNT1	ENSG00000105048	P13805	TNNT1_HUMAN	Troponin T, slow skeletal muscle (TnTs) (Slow skeletal muscle troponin T) (sTnT)	TNNT1 TNT
Disease	605848	23581	CASP14	ENSG00000105141	P31944	CASPE_HUMAN	Caspase-14 (CASP-14) (EC 3.4.22.-) [Cleaved into: Caspase-14 subunit p17, mature form; Caspase-14 subunit p10, mature form; Caspase-14 subunit p20, intermediate form; Caspase-14 subunit p8, intermediate form]	CASP14
Disease	603495	6795	AURKC	ENSG00000105146	Q9UQB9	AURKC_HUMAN	Aurora kinase C (EC 2.7.11.1) (Aurora 3) (Aurora/IPL1-related kinase 3) (ARK-3) (Aurora-related kinase 3) (Aurora/IPL1/Eg2 protein 2) (Serine/threonine-protein kinase 13) (Serine/threonine-protein kinase aurora-C)	AURKC AIE2 AIK3 AIRK3 ARK3 STK13
Disease	607381	92609	TIMM50	ENSG00000105197	Q3ZCQ8	TIM50_HUMAN	Mitochondrial import inner membrane translocase subunit TIM50	TIMM50 TIM50 PRO1512
Disease	604556	9149	DYRK1B	ENSG00000105204	Q9Y463	DYR1B_HUMAN	Dual specificity tyrosine-phosphorylation-regulated kinase 1B (EC 2.7.12.1) (Minibrain-related kinase) (Mirk protein kinase)	DYRK1B MIRK
Disease	172400	2821	GPI	ENSG00000105220	P06744	G6PI_HUMAN	Glucose-6-phosphate isomerase (GPI) (EC 5.3.1.9) (Autocrine motility factor) (AMF) (Neuroleukin) (NLK) (Phosphoglucose isomerase) (PGI) (Phosphohexose isomerase) (PHI) (Sperm antigen 36) (SA-36)	GPI
Disease	164731	208	AKT2	ENSG00000105221	P31751	AKT2_HUMAN	RAC-beta serine/threonine-protein kinase (EC 2.7.11.1) (Protein kinase Akt-2) (Protein kinase B beta) (PKB beta) (RAC-PK-beta)	AKT2
Disease	605725	57716	PRX	ENSG00000105227	Q9BXM0	PRAX_HUMAN	Periaxin	PRX KIAA1620
Disease	190180	7040	TGFB1	ENSG00000105329	P01137	TGFB1_HUMAN	Transforming growth factor beta-1 proprotein [Cleaved into: Latency-associated peptide (LAP); Transforming growth factor beta-1 (TGF-beta-1)]	TGFB1 TGFB
Disease	608568	79784	MYH14	ENSG00000105357	Q7Z406	MYH14_HUMAN	Myosin-14 (Myosin heavy chain 14) (Myosin heavy chain, non-muscle IIc) (Non-muscle myosin heavy chain IIc) (NMHC II-C)	MYH14 KIAA2034 FP17425
Disease	112205	973	CD79A	ENSG00000105369	P11912	CD79A_HUMAN	B-cell antigen receptor complex-associated protein alpha chain (Ig-alpha) (MB-1 membrane glycoprotein) (Membrane-bound immunoglobulin-associated protein) (Surface IgM-associated protein) (CD antigen CD79a)	CD79A IGA MB1
Disease	154045	3982	LIM2	ENSG00000105370	P55344	LMIP_HUMAN	Lens fiber membrane intrinsic protein (MP18) (MP19) (MP20)	LIM2
Disease	603474	6223	RPS19	ENSG00000105372	P39019	RS19_HUMAN	40S ribosomal protein S19 (Small ribosomal subunit protein eS19)	RPS19
Disease	130410	2109	ETFB	ENSG00000105379	P38117	ETFB_HUMAN	Electron transfer flavoprotein subunit beta (Beta-ETF)	ETFB FP585
Disease	602225	1406	CRX	ENSG00000105392	O43186	CRX_HUMAN	Cone-rod homeobox protein	CRX CORD2
Disease	176941	7297	TYK2	ENSG00000105397	P29597	TYK2_HUMAN	Non-receptor tyrosine-protein kinase TYK2 (EC 2.7.10.2)	TYK2
Disease	182350	478	ATP1A3	ENSG00000105409	P13637	AT1A3_HUMAN	Sodium/potassium-transporting ATPase subunit alpha-3 (Na(+)/K(+) ATPase alpha-3 subunit) (EC 3.6.3.9) (Na(+)/K(+) ATPase alpha(III) subunit) (Sodium pump subunit alpha-3)	ATP1A3
Disease	604267	1954	MEGF8	ENSG00000105429	Q7Z7M0	MEGF8_HUMAN	Multiple epidermal growth factor-like domains protein 8 (Multiple EGF-like domains protein 8) (Epidermal growth factor-like protein 4) (EGF-like protein 4)	MEGF8 C19orf49 EGFL4 KIAA0817
Disease	602717	2906	GRIN2D	ENSG00000105464	O15399	NMDE4_HUMAN	Glutamate receptor ionotropic, NMDA 2D (GluN2D) (EB11) (Glutamate [NMDA] receptor subunit epsilon-4) (N-methyl D-aspartate receptor subtype 2D) (NMDAR2D) (NR2D)	GRIN2D GluN2D NMDAR2D
Disease	615038	93233	CCDC114	ENSG00000105479	Q96M63	CC114_HUMAN	Coiled-coil domain-containing protein 114	CCDC114
Disease	605983	5518	PPP2R1A	ENSG00000105568	P30153	2AAA_HUMAN	Serine/threonine-protein phosphatase 2A 65 kDa regulatory subunit A alpha isoform (Medium tumor antigen-associated 61 kDa protein) (PP2A subunit A isoform PR65-alpha) (PP2A subunit A isoform R1-alpha)	PPP2R1A
Disease	608801	2639	GCDH	ENSG00000105607	Q92947	GCDH_HUMAN	Glutaryl-CoA dehydrogenase, mitochondrial (GCD) (EC 1.3.8.6)	GCDH
Disease	600599	10661	KLF1	ENSG00000105610	Q13351	KLF1_HUMAN	Krueppel-like factor 1 (Erythroid krueppel-like transcription factor) (EKLF)	KLF1 EKLF
Disease	606419	26121	PRPF31	ENSG00000105618	Q8WWY3	PRP31_HUMAN	U4/U6 small nuclear ribonucleoprotein Prp31 (Pre-mRNA-processing factor 31) (Serologically defined breast cancer antigen NY-BR-99) (U4/U6 snRNP 61 kDa protein) (Protein 61K) (hPrp31)	PRPF31 PRP31
Disease	600173	3718	JAK3	ENSG00000105639	P52333	JAK3_HUMAN	Tyrosine-protein kinase JAK3 (EC 2.7.10.2) (Janus kinase 3) (JAK-3) (Leukocyte janus kinase) (L-JAK)	JAK3
Disease	601843	6528	SLC5A5	ENSG00000105641	Q92911	SC5A5_HUMAN	Sodium/iodide cotransporter (Na(+)/I(-) cotransporter) (Sodium-iodide symporter) (Na(+)/I(-) symporter) (Solute carrier family 5 member 5)	SLC5A5 NIS
Disease	603157	5296	PIK3R2	ENSG00000105647	O00459	P85B_HUMAN	Phosphatidylinositol 3-kinase regulatory subunit beta (PI3-kinase regulatory subunit beta) (PI3K regulatory subunit beta) (PtdIns-3-kinase regulatory subunit beta) (Phosphatidylinositol 3-kinase 85 kDa regulatory subunit beta) (PI3-kinase subunit p85-beta) (PtdIns-3-kinase regulatory subunit p85-beta)	PIK3R2
Disease	607536	23373	CRTC1	ENSG00000105662	Q6UUV9	CRTC1_HUMAN	CREB-regulated transcription coactivator 1 (Mucoepidermoid carcinoma translocated protein 1) (Transducer of regulated cAMP response element-binding protein 1) (TORC-1) (Transducer of CREB protein 1)	CRTC1 KIAA0616 MECT1 TORC1 WAMTP1
Disease	600310	1311	COMP	ENSG00000105664	P49747	COMP_HUMAN	Cartilage oligomeric matrix protein (COMP) (Thrombospondin-5) (TSP5)	COMP
Disease	159460	4099	MAG	ENSG00000105695	P20916	MAG_HUMAN	Myelin-associated glycoprotein (Siglec-4a)	MAG GMA
Disease	606464	57817	HAMP	ENSG00000105697	P81172	HEPC_HUMAN	Hepcidin (Liver-expressed antimicrobial peptide 1) (LEAP-1) (Putative liver tumor regressor) (PLTR) [Cleaved into: Hepcidin-25 (Hepc25); Hepcidin-20 (Hepc20)]	HAMP HEPC LEAP1 UNQ487/PRO1003
Disease	600235	6324	SCN1B	ENSG00000105711	Q07699	SCN1B_HUMAN	Sodium channel subunit beta-1	SCN1B
Disease	611888	2077	ERF	ENSG00000105722	P50548	ERF_HUMAN	ETS domain-containing transcription factor ERF (Ets2 repressor factor) (PE-2)	ERF
Disease	608451	23474	ETHE1	ENSG00000105755	O95571	ETHE1_HUMAN	Persulfide dioxygenase ETHE1, mitochondrial (EC 1.13.11.18) (Ethylmalonic encephalopathy protein 1) (Hepatoma subtracted clone one protein) (Sulfur dioxygenase ETHE1)	ETHE1 HSCO
Disease	613176	56006	SMG9	ENSG00000105771	Q9H0W8	SMG9_HUMAN	Protein SMG9 (Protein SMG-9)	SMG9 C19orf61
Disease	617949	79846	CFAP69	ENSG00000105792	A5D8W1	CFA69_HUMAN	Cilia- and flagella-associated protein 69	CFAP69 C7orf63
Disease	603131	9512	PMPCB	ENSG00000105819	O75439	MPPB_HUMAN	Mitochondrial-processing peptidase subunit beta (EC 3.4.24.64) (Beta-MPP) (P-52)	PMPCB MPPB
Disease	603339	8701	DNAH11	ENSG00000105877	Q96DT5	DYH11_HUMAN	Dynein heavy chain 11, axonemal (Axonemal beta dynein heavy chain 11) (Ciliary dynein heavy chain 11)	DNAH11
Disease	608798	1687	GSDME	ENSG00000105928	O60443	GSDME_HUMAN	Gasdermin-E (Inversely correlated with estrogen receptor expression 1) (ICERE-1) (Non-syndromic hearing impairment protein 5) [Cleaved into: Gasdermin-E, N-terminal (GSDME-NT); Gasdermin-E, C-terminal (GSDME-CT)]	GSDME DFNA5 ICERE1
Disease	605239	50617	ATP6V0A4	ENSG00000105929	Q9HBG4	VPP4_HUMAN	V-type proton ATPase 116 kDa subunit a isoform 4 (V-ATPase 116 kDa isoform a4) (Vacuolar proton translocating ATPase 116 kDa subunit a isoform 4) (Vacuolar proton translocating ATPase 116 kDa subunit a kidney isoform)	ATP6V0A4 ATP6N1B ATP6N2
Disease	613022	4967	OGDH	ENSG00000105953	Q02218	ODO1_HUMAN	2-oxoglutarate dehydrogenase, mitochondrial (EC 1.2.4.2) (2-oxoglutarate dehydrogenase complex component E1) (OGDC-E1) (Alpha-ketoglutarate dehydrogenase)	OGDH
Disease	601047	857	CAV1	ENSG00000105974	Q03135	CAV1_HUMAN	Caveolin-1	CAV1 CAV
Disease	164860	4233	MET	ENSG00000105976	P08581	MET_HUMAN	Hepatocyte growth factor receptor (HGF receptor) (EC 2.7.10.1) (HGF/SF receptor) (Proto-oncogene c-Met) (Scatter factor receptor) (SF receptor) (Tyrosine-protein kinase Met)	MET
Disease	605522	64327	LMBR1	ENSG00000105983	Q8WVP7	LMBR1_HUMAN	Limb region 1 protein homolog (Differentiation-related gene 14 protein)	LMBR1 C7orf2 DIF14
Disease	142955	3198	HOXA1	ENSG00000105991	P49639	HXA1_HUMAN	Homeobox protein Hox-A1 (Homeobox protein Hox-1F)	HOXA1 HOX1F
Disease	611332	10049	DNAJB6	ENSG00000105993	O75190	DNJB6_HUMAN	DnaJ homolog subfamily B member 6 (HHDJ1) (Heat shock protein J2) (HSJ-2) (MRJ) (MSJ-1)	DNAJB6 HSJ2 MRJ MSJ1
Disease	604685	3199	HOXA2	ENSG00000105996	O43364	HXA2_HUMAN	Homeobox protein Hox-A2 (Homeobox protein Hox-1K)	HOXA2 HOX1K
Disease	614506	221927	BRAT1	ENSG00000106009	Q6PJG6	BRAT1_HUMAN	BRCA1-associated ATM activator 1 (BRCA1-associated protein required for ATM activation protein 1)	BRAT1 BAAT1 C7orf27
Disease	613138	23554	TSPAN12	ENSG00000106025	O95859	TSN12_HUMAN	Tetraspanin-12 (Tspan-12) (Tetraspan NET-2) (Transmembrane 4 superfamily member 12)	TSPAN12 NET2 TM4SF12 UNQ774/PRO1568
Disease	142959	3209	HOXA13	ENSG00000106031	P31271	HXA13_HUMAN	Homeobox protein Hox-A13 (Homeobox protein Hox-1J)	HOXA13 HOX1J
Disease	614505	55033	FKBP14	ENSG00000106080	Q9NWM8	FKB14_HUMAN	Peptidyl-prolyl cis-trans isomerase FKBP14 (PPIase FKBP14) (EC 5.2.1.8) (22 kDa FK506-binding protein) (22 kDa FKBP) (FKBP-22) (FK506-binding protein 14) (FKBP-14) (Rotamase)	FKBP14 FKBP22 UNQ322/PRO381
Disease	600287	2617	GARS	ENSG00000106105	P41250	GARS_HUMAN	Glycine--tRNA ligase (EC 3.6.1.17) (EC 6.1.1.14) (Diadenosine tetraphosphate synthetase) (AP-4-A synthetase) (Glycyl-tRNA synthetase) (GlyRS)	GARS
Disease	139191	2692	GHRHR	ENSG00000106128	Q02643	GHRHR_HUMAN	Growth hormone-releasing hormone receptor (GHRH receptor) (Growth hormone-releasing factor receptor) (GRF receptor) (GRFR)	GHRHR
Disease	616244	51142	CHCHD2	ENSG00000106153	Q9Y6H1	CHCH2_HUMAN	Coiled-coil-helix-coiled-coil-helix domain-containing protein 2 (Aging-associated gene 10 protein) (HCV NS2 trans-regulated protein) (NS2TP)	CHCHD2 C7orf17 AAG10
Disease	602195	3315	HSPB1	ENSG00000106211	P04792	HSPB1_HUMAN	Heat shock protein beta-1 (HspB1) (28 kDa heat shock protein) (Estrogen-regulated 24 kDa protein) (Heat shock 27 kDa protein) (HSP 27) (Stress-responsive protein 27) (SRP27)	HSPB1 HSP27 HSP28
Disease	602955	6878	TAF6	ENSG00000106290	P49848	TAF6_HUMAN	Transcription initiation factor TFIID subunit 6 (RNA polymerase II TBP-associated factor subunit E) (Transcription initiation factor TFIID 70 kDa subunit) (TAF(II)70) (TAFII-70) (TAFII70) (Transcription initiation factor TFIID 80 kDa subunit) (TAF(II)80) (TAFII-80) (TAFII80)	TAF6 TAF2E TAFII70
Disease	600859	7965	AIMP2	ENSG00000106305	Q13155	AIMP2_HUMAN	Aminoacyl tRNA synthase complex-interacting multifunctional protein 2 (Multisynthase complex auxiliary component p38) (Protein JTV-1)	AIMP2 JTV1 PRO0992
Disease	604720	7036	TFR2	ENSG00000106327	Q9UP52	TFR2_HUMAN	Transferrin receptor protein 2 (TfR2)	TFR2
Disease	167413	5078	PAX4	ENSG00000106331	O43316	PAX4_HUMAN	Paired box protein Pax-4	PAX4
Disease	146690	3614	IMPDH1	ENSG00000106348	P20839	IMDH1_HUMAN	Inosine-5'-monophosphate dehydrogenase 1 (IMP dehydrogenase 1) (IMPD 1) (IMPDH 1) (EC 1.1.1.205) (IMPDH-I)	IMPDH1 IMPD1
Disease	173360	5054	SERPINE1	ENSG00000106366	P05121	PAI1_HUMAN	Plasminogen activator inhibitor 1 (PAI) (PAI-1) (Endothelial plasminogen activator inhibitor) (Serpin E1)	SERPINE1 PAI1 PLANH1
Disease	603531	1174	AP1S1	ENSG00000106367	P61966	AP1S1_HUMAN	AP-1 complex subunit sigma-1A (Adaptor protein complex AP-1 subunit sigma-1A) (Adaptor-related protein complex 1 subunit sigma-1A) (Clathrin assembly protein complex 1 sigma-1A small chain) (Clathrin coat assembly protein AP19) (Golgi adaptor HA1/AP1 adaptin sigma-1A subunit) (HA1 19 kDa subunit) (Sigma 1a subunit of AP-1 clathrin) (Sigma-adaptin 1A) (Sigma1A-adaptin)	AP1S1 AP19 CLAPS1
Disease	603066	8985	PLOD3	ENSG00000106397	O60568	PLOD3_HUMAN	Multifunctional procollagen lysine hydroxylase and glycosyltransferase LH3 [Includes: Procollagen-lysine,2-oxoglutarate 5-dioxygenase 3 (EC 1.14.11.4) (Lysyl hydroxylase 3) (LH3); Procollagen glycosyltransferase (EC 2.4.1.50) (EC 2.4.1.66) (Galactosylhydroxylysine-glucosyltransferase) (Procollagen galactosyltransferase) (Procollagen glucosyltransferase)]	PLOD3
Disease	610934	135935	NOBOX	ENSG00000106410	O60393	NOBOX_HUMAN	Homeobox protein NOBOX	NOBOX
Disease	613413	54664	TMEM106B	ENSG00000106460	Q9NUM4	T106B_HUMAN	Transmembrane protein 106B	TMEM106B
Disease	601573	2146	EZH2	ENSG00000106462	Q15910	EZH2_HUMAN	Histone-lysine N-methyltransferase EZH2 (EC 2.1.1.43) (ENX-1) (Enhancer of zeste homolog 2) (Lysine N-methyltransferase 6)	EZH2 KMT6
Disease	610523	95681	CEP41	ENSG00000106477	Q9BYV8	CEP41_HUMAN	Centrosomal protein of 41 kDa (Cep41) (Testis-specific gene A14 protein)	CEP41 TSGA14
Disease	606570	6424	SFRP4	ENSG00000106483	Q6FHJ7	SFRP4_HUMAN	Secreted frizzled-related protein 4 (sFRP-4) (Frizzled protein, human endometrium) (FrpHE)	SFRP4 FRPHE
Disease	165240	2737	GLI3	ENSG00000106571	P10071	GLI3_HUMAN	Transcriptional activator GLI3 (GLI3 form of 190 kDa) (GLI3-190) (GLI3 full-length protein) (GLI3FL) [Cleaved into: Transcriptional repressor GLI3R (GLI3 C-terminally truncated form) (GLI3 form of 83 kDa) (GLI3-83)]	GLI3
Disease	109750	644	BLVRA	ENSG00000106605	P53004	BIEA_HUMAN	Biliverdin reductase A (BVR A) (EC 1.3.1.24) (Biliverdin-IX alpha-reductase)	BLVRA BLVR BVR
Disease	602743	51422	PRKAG2	ENSG00000106617	Q9UGJ0	AAKG2_HUMAN	5'-AMP-activated protein kinase subunit gamma-2 (AMPK gamma2) (AMPK subunit gamma-2) (H91620p)	PRKAG2
Disease	602981	165	AEBP1	ENSG00000106624	Q8IUX7	AEBP1_HUMAN	Adipocyte enhancer-binding protein 1 (AE-binding protein 1) (Aortic carboxypeptidase-like protein)	AEBP1 ACLP
Disease	138079	2645	GCK	ENSG00000106633	P35557	HXK4_HUMAN	Glucokinase (EC 2.7.1.2) (Hexokinase type IV) (HK IV) (Hexokinase-4) (HK4) (Hexokinase-D)	GCK
Disease	133550	6505	SLC1A1	ENSG00000106688	P43005	EAA3_HUMAN	Excitatory amino acid transporter 3 (Excitatory amino-acid carrier 1) (Neuronal and epithelial glutamate transporter) (Sodium-dependent glutamate/aspartate transporter 3) (Solute carrier family 1 member 1)	SLC1A1 EAAC1 EAAT3
Disease	607440	2218	FKTN	ENSG00000106692	O75072	FKTN_HUMAN	Fukutin (EC 2.4.2.-) (Fukuyama-type congenital muscular dystrophy protein) (Ribitol-5-phosphate transferase)	FKTN FCMD
Disease	190181	7046	TGFBR1	ENSG00000106799	P36897	TGFR1_HUMAN	TGF-beta receptor type-1 (TGFR-1) (EC 2.7.11.30) (Activin A receptor type II-like protein kinase of 53kD) (Activin receptor-like kinase 5) (ALK-5) (ALK5) (Serine/threonine-protein kinase receptor R4) (SKR4) (TGF-beta type I receptor) (Transforming growth factor-beta receptor type I) (TGF-beta receptor type I) (TbetaR-I)	TGFBR1 ALK5 SKR4
Disease	120900	727	C5	ENSG00000106804	P01031	CO5_HUMAN	Complement C5 (C3 and PZP-like alpha-2-macroglobulin domain-containing protein 4) [Cleaved into: Complement C5 beta chain; Complement C5 alpha chain; C5a anaphylatoxin; Complement C5 alpha' chain]	C5 CPAMD4
Disease	602377	1759	DNM1	ENSG00000106976	Q05193	DYN1_HUMAN	Dynamin-1 (EC 3.6.5.5)	DNM1 DNM
Disease	131195	2022	ENG	ENSG00000106991	P17813	EGLN_HUMAN	Endoglin (CD antigen CD105)	ENG END
Disease	103000	203	AK1	ENSG00000106992	P00568	KAD1_HUMAN	Adenylate kinase isoenzyme 1 (AK 1) (EC 2.7.4.3) (EC 2.7.4.6) (ATP-AMP transphosphorylase 1) (ATP:AMP phosphotransferase) (Adenylate monophosphate kinase) (Myokinase)	AK1
Disease	611432	81704	DOCK8	ENSG00000107099	Q8NF50	DOCK8_HUMAN	Dedicator of cytokinesis protein 8	DOCK8
Disease	607704	23189	KANK1	ENSG00000107104	Q14678	KANK1_HUMAN	KN motif and ankyrin repeat domain-containing protein 1 (Ankyrin repeat domain-containing protein 15) (Kidney ankyrin repeat-containing protein)	KANK1 ANKRD15 KANK KIAA0172
Disease	608167	57582	KCNT1	ENSG00000107147	Q5JUK3	KCNT1_HUMAN	Potassium channel subfamily T member 1 (KCa4.1)	KCNT1 KIAA1422
Disease	115501	7306	TYRP1	ENSG00000107165	P17643	TYRP1_HUMAN	5,6-dihydroxyindole-2-carboxylic acid oxidase (DHICA oxidase) (EC 1.14.18.-) (Catalase B) (Glycoprotein 75) (Melanoma antigen gp75) (Tyrosinase-related protein 1) (TRP) (TRP-1) (TRP1)	TYRP1 CAS2 TYRP TYRRP
Disease	603785	8777	MPDZ	ENSG00000107186	O75970	MPDZ_HUMAN	Multiple PDZ domain protein (Multi-PDZ domain protein 1)	MPDZ MUPP1
Disease	600577	8022	LHX3	ENSG00000107187	Q9UBR4	LHX3_HUMAN	LIM/homeobox protein Lhx3 (LIM homeobox protein 3)	LHX3
Disease	609631	23586	DDX58	ENSG00000107201	O95786	DDX58_HUMAN	Probable ATP-dependent RNA helicase DDX58 (EC 3.6.4.13) (DEAD box protein 58) (RIG-I-like receptor 1) (RLR-1) (Retinoic acid-inducible gene 1 protein) (RIG-1) (Retinoic acid-inducible gene I protein) (RIG-I)	DDX58
Disease	610192	169792	GLIS3	ENSG00000107249	Q8NEA6	GLIS3_HUMAN	Zinc finger protein GLIS3 (GLI-similar 3) (Zinc finger protein 515)	GLIS3 ZNF515
Disease	608465	23064	SETX	ENSG00000107290	Q7Z333	SETX_HUMAN	Probable helicase senataxin (EC 3.6.4.-) (Amyotrophic lateral sclerosis 4 protein) (SEN1 homolog) (Senataxin)	SETX ALS4 KIAA0625 SCAR1
Disease	606489	51010	EXOSC3	ENSG00000107371	Q9NQT5	EXOS3_HUMAN	Exosome complex component RRP40 (Exosome component 3) (Ribosomal RNA-processing protein 40) (p10)	EXOSC3 RRP40 CGI-102
Disease	601365	1855	DVL1	ENSG00000107404	O14640	DVL1_HUMAN	Segment polarity protein dishevelled homolog DVL-1 (Dishevelled-1) (DSH homolog 1)	DVL1
Disease	131320	2625	GATA3	ENSG00000107485	P23771	GATA3_HUMAN	Trans-acting T-cell-specific transcription factor GATA-3 (GATA-binding factor 3)	GATA3
Disease	604982	3257	HPS1	ENSG00000107521	Q92902	HPS1_HUMAN	Hermansky-Pudlak syndrome 1 protein	HPS1 HPS
Disease	602026	5264	PHYH	ENSG00000107537	O14832	PAHX_HUMAN	Phytanoyl-CoA dioxygenase, peroxisomal (EC 1.14.11.18) (Phytanic acid oxidase) (Phytanoyl-CoA alpha-hydroxylase) (PhyH)	PHYH PAHX
Disease	611604	10613	ERLIN1	ENSG00000107566	O75477	ERLN1_HUMAN	Erlin-1 (Endoplasmic reticulum lipid raft-associated protein 1) (Protein KE04) (Stomatin-prohibitin-flotillin-HflC/K domain-containing protein 1) (SPFH domain-containing protein 1)	ERLIN1 C10orf69 KE04 KEO4 SPFH1
Disease	602997	8029	CUBN	ENSG00000107611	O60494	CUBN_HUMAN	Cubilin (460 kDa receptor) (Intestinal intrinsic factor receptor) (Intrinsic factor-cobalamin receptor) (Intrinsic factor-vitamin B12 receptor)	CUBN IFCR
Disease	605516	64072	CDH23	ENSG00000107736	Q9H251	CAD23_HUMAN	Cadherin-23 (Otocadherin)	CDH23 KIAA1774 KIAA1812 UNQ1894/PRO4340
Disease	605084	10367	MICU1	ENSG00000107745	Q9BPX6	MICU1_HUMAN	Calcium uptake protein 1, mitochondrial (Atopy-related autoantigen CALC) (ara CALC) (Calcium-binding atopy-related autoantigen 1) (allergen Hom s 4)	MICU1 CALC CBARA1
Disease	601299	657	BMPR1A	ENSG00000107779	P36894	BMR1A_HUMAN	Bone morphogenetic protein receptor type-1A (BMP type-1A receptor) (BMPR-1A) (EC 2.7.11.30) (Activin receptor-like kinase 3) (ALK-3) (Serine/threonine-protein kinase receptor R5) (SKR5) (CD antigen CD292)	BMPR1A ACVRLK3 ALK3
Disease	605391	9562	MINPP1	ENSG00000107789	Q9UNW1	MINP1_HUMAN	Multiple inositol polyphosphate phosphatase 1 (EC 3.1.3.62) (2,3-bisphosphoglycerate 3-phosphatase) (2,3-BPG phosphatase) (EC 3.1.3.80) (Inositol (1,3,4,5)-tetrakisphosphate 3-phosphatase) (Ins(1,3,4,5)P(4) 3-phosphatase)	MINPP1 MIPP UNQ900/PRO1917
Disease	102620	59	ACTA2	ENSG00000107796	P62736	ACTA_HUMAN	Actin, aortic smooth muscle (Alpha-actin-2) (Cell growth-inhibiting gene 46 protein) [Cleaved into: Actin, aortic smooth muscle, intermediate form]	ACTA2 ACTSA ACTVS GIG46
Disease	613497	3988	LIPA	ENSG00000107798	P38571	LICH_HUMAN	Lysosomal acid lipase/cholesteryl ester hydrolase (Acid cholesteryl ester hydrolase) (LAL) (EC 3.1.1.13) (Cholesteryl esterase) (Lipase A) (Sterol esterase)	LIPA
Disease	606075	56652	TWNK	ENSG00000107815	Q96RR1	PEO1_HUMAN	Twinkle protein, mitochondrial (EC 3.6.4.12) (Progressive external ophthalmoplegia 1 protein) (T7 gp4-like protein with intramitochondrial nucleoid localization) (T7-like mitochondrial DNA helicase) (Twinkle mtDNA helicase)	TWNK C10orf2 PEO1
Disease	600483	2253	FGF8	ENSG00000107831	P55075	FGF8_HUMAN	Fibroblast growth factor 8 (FGF-8) (Androgen-induced growth factor) (AIGF) (Heparin-binding growth factor 8) (HBGF-8)	FGF8 AIGF
Disease	602669	5309	PITX3	ENSG00000107859	O75364	PITX3_HUMAN	Pituitary homeobox 3 (Homeobox protein PITX3) (Paired-like homeodomain transcription factor 3)	PITX3 PTX3
Disease	607035	51684	SUFU	ENSG00000107882	Q9UMX1	SUFU_HUMAN	Suppressor of fused homolog (SUFUH)	SUFU UNQ650/PRO1280
Disease	610855	22852	ANKRD26	ENSG00000107890	Q9UPS8	ANR26_HUMAN	Ankyrin repeat domain-containing protein 26	ANKRD26 KIAA1074
Disease	613128	79991	STN1	ENSG00000107960	Q9H668	STN1_HUMAN	CST complex subunit STN1 (Oligonucleotide/oligosaccharide-binding fold-containing protein 1) (Suppressor of cdc thirteen homolog)	STN1 OBFC1
Disease	191195	1326	MAP3K8	ENSG00000107968	P41279	M3K8_HUMAN	Mitogen-activated protein kinase kinase kinase 8 (EC 2.7.11.25) (Cancer Osaka thyroid oncogene) (Proto-oncogene c-Cot) (Serine/threonine-protein kinase cot) (Tumor progression locus 2) (TPL-2)	MAP3K8 COT ESTF
Disease	607407	253738	EBF3	ENSG00000108001	Q9H4W6	COE3_HUMAN	Transcription factor COE3 (Early B-cell factor 3) (EBF-3) (Olf-1/EBF-like 2) (O/E-2) (OE-2)	EBF3 COE3
Disease	606062	9126	SMC3	ENSG00000108055	Q9UQE7	SMC3_HUMAN	Structural maintenance of chromosomes protein 3 (SMC protein 3) (SMC-3) (Basement membrane-associated chondroitin proteoglycan) (Bamacan) (Chondroitin sulfate proteoglycan 6) (Chromosome-associated polypeptide) (hCAP)	SMC3 BAM BMH CSPG6 SMC3L1
Disease	602775	8036	SHOC2	ENSG00000108061	Q9UQ13	SHOC2_HUMAN	Leucine-rich repeat protein SHOC-2 (Protein soc-2 homolog) (Protein sur-8 homolog)	SHOC2 KIAA0862
Disease	606060	56521	DNAJC12	ENSG00000108176	Q9UKB3	DJC12_HUMAN	DnaJ homolog subfamily C member 12 (J domain-containing protein 1)	DNAJC12 JDP1
Disease	604619	9211	LGI1	ENSG00000108231	O95970	LGI1_HUMAN	Leucine-rich glioma-inactivated protein 1 (Epitempin-1)	LGI1 EPT UNQ775/PRO1569
Disease	123610	1411	CRYBA1	ENSG00000108255	P05813	CRBA1_HUMAN	Beta-crystallin A3 [Cleaved into: Beta-crystallin A3, isoform A1, Delta4 form; Beta-crystallin A3, isoform A1, Delta7 form; Beta-crystallin A3, isoform A1, Delta8 form]	CRYBA1 CRYB1
Disease	600673	7343	UBTF	ENSG00000108312	P17480	UBF1_HUMAN	Nucleolar transcription factor 1 (Autoantigen NOR-90) (Upstream-binding factor 1) (UBF-1)	UBTF UBF UBF1
Disease	604067	8787	RGS9	ENSG00000108370	O75916	RGS9_HUMAN	Regulator of G-protein signaling 9 (RGS9)	RGS9
Disease	612482	54894	RNF43	ENSG00000108375	Q68DV7	RNF43_HUMAN	E3 ubiquitin-protein ligase RNF43 (EC 2.3.2.27) (RING finger protein 43) (RING-type E3 ubiquitin transferase RNF43)	RNF43
Disease	608034	443	ASPA	ENSG00000108381	P45381	ACY2_HUMAN	Aspartoacylase (EC 3.5.1.15) (Aminoacylase-2) (ACY-2)	ASPA ACY2 ASP
Disease	602774	5889	RAD51C	ENSG00000108384	O43502	RA51C_HUMAN	DNA repair protein RAD51 homolog 3 (R51H3) (RAD51 homolog C) (RAD51-like protein 2)	RAD51C RAD51L2
Disease	605073	4591	TRIM37	ENSG00000108395	O94972	TRI37_HUMAN	E3 ubiquitin-protein ligase TRIM37 (EC 2.3.2.27) (Mulibrey nanism protein) (RING-type E3 ubiquitin transferase TRIM37) (Tripartite motif-containing protein 37)	TRIM37 KIAA0898 MUL POB1
Disease	604027	9570	GOSR2	ENSG00000108433	O14653	GOSR2_HUMAN	Golgi SNAP receptor complex member 2 (27 kDa Golgi SNARE protein) (Membrin)	GOSR2 GS27
Disease	603287	55163	PNPO	ENSG00000108439	Q9NVS9	PNPO_HUMAN	Pyridoxine-5'-phosphate oxidase (EC 1.4.3.5) (Pyridoxamine-phosphate oxidase)	PNPO
Disease	605947	9487	PIGL	ENSG00000108474	Q9Y2B2	PIGL_HUMAN	N-acetylglucosaminyl-phosphatidylinositol de-N-acetylase (EC 3.5.1.89) (Phosphatidylinositol-glycan biosynthesis class L protein) (PIG-L)	PIGL
Disease	604313	2584	GALK1	ENSG00000108479	P51570	GALK1_HUMAN	Galactokinase (EC 2.7.1.6) (Galactose kinase)	GALK1 GALK
Disease	176610	5216	PFN1	ENSG00000108518	P07737	PROF1_HUMAN	Profilin-1 (Epididymis tissue protein Li 184a) (Profilin I)	PFN1
Disease	100725	1145	CHRNE	ENSG00000108556	Q04844	ACHE_HUMAN	Acetylcholine receptor subunit epsilon	CHRNE ACHRE
Disease	607642	10743	RAI1	ENSG00000108557	Q7Z5J4	RAI1_HUMAN	Retinoic acid-induced protein 1	RAI1 KIAA1820
Disease	601269	708	C1QBP	ENSG00000108561	Q07021	C1QBP_HUMAN	Complement component 1 Q subcomponent-binding protein, mitochondrial (ASF/SF2-associated protein p32) (Glycoprotein gC1qBP) (C1qBP) (Hyaluronan-binding protein 1) (Mitochondrial matrix protein p32) (gC1q-R protein) (p33) (SF2AP32)	C1QBP GC1QBP HABP1 SF2P32
Disease	601736	6603	SMARCD2	ENSG00000108604	Q92925	SMRD2_HUMAN	SWI/SNF-related matrix-associated actin-dependent regulator of chromatin subfamily D member 2 (60 kDa BRG-1/Brm-associated factor subunit B) (BRG1-associated factor 60B) (BAF60B)	SMARCD2 BAF60B PRO2451
Disease	614144	27077	B9D1	ENSG00000108641	Q9UPM9	B9D1_HUMAN	B9 domain-containing protein 1 (MKS1-related protein 1)	B9D1 MKSR1
Disease	601758	5193	PEX12	ENSG00000108733	O00623	PEX12_HUMAN	Peroxisome assembly protein 12 (Peroxin-12) (Peroxisome assembly factor 3) (PAF-3)	PEX12 PAF3
Disease	609701	4669	NAGLU	ENSG00000108784	P54802	ANAG_HUMAN	Alpha-N-acetylglucosaminidase (EC 3.2.1.50) (N-acetyl-alpha-glucosaminidase) (NAG) [Cleaved into: Alpha-N-acetylglucosaminidase 82 kDa form; Alpha-N-acetylglucosaminidase 77 kDa form]	NAGLU UFHSD1
Disease	602346	8506	CNTNAP1	ENSG00000108797	P78357	CNTP1_HUMAN	Contactin-associated protein 1 (Caspr) (Caspr1) (Neurexin IV) (Neurexin-4) (p190)	CNTNAP1 CASPR NRXN4
Disease	120150	1277	COL1A1	ENSG00000108821	P02452	CO1A1_HUMAN	Collagen alpha-1(I) chain (Alpha-1 type I collagen)	COL1A1
Disease	600119	6442	SGCA	ENSG00000108823	Q16586	SGCA_HUMAN	Alpha-sarcoglycan (Alpha-SG) (50 kDa dystrophin-associated glycoprotein) (50DAG) (Adhalin) (Dystroglycan-2)	SGCA ADL DAG2
Disease	603892	9343	EFTUD2	ENSG00000108883	Q15029	U5S1_HUMAN	116 kDa U5 small nuclear ribonucleoprotein component (Elongation factor Tu GTP-binding domain-containing protein 2) (SNU114 homolog) (hSNU114) (U5 snRNP-specific protein, 116 kDa) (U5-116 kDa)	EFTUD2 KIAA0031 SNRP116
Disease	188830	5573	PRKAR1A	ENSG00000108946	P10644	KAP0_HUMAN	cAMP-dependent protein kinase type I-alpha regulatory subunit (Tissue-specific extinguisher 1) (TSE1)	PRKAR1A PKR1 PRKAR1 TSE1
Disease	611062	54757	FAM20A	ENSG00000108950	Q96MK3	FA20A_HUMAN	Pseudokinase FAM20A	FAM20A UNQ9388/PRO34279
Disease	603527	1801	DPH1	ENSG00000108963	Q9BZG8	DPH1_HUMAN	2-(3-amino-3-carboxypropyl)histidine synthase subunit 1 (EC 2.5.1.108) (Diphthamide biosynthesis protein 1) (Diphtheria toxin resistance protein 1) (Ovarian cancer-associated gene 1 protein) (S-adenosyl-L-methionine:L-histidine 3-amino-3-carboxypropyltransferase 1)	DPH1 DPH2L DPH2L1 OVCA1
Disease	604990	9368	SLC9A3R1	ENSG00000109062	O14745	NHRF1_HUMAN	Na(+)/H(+) exchange regulatory cofactor NHE-RF1 (NHERF-1) (Ezrin-radixin-moesin-binding phosphoprotein 50) (EBP50) (Regulatory cofactor of Na(+)/H(+) exchanger) (Sodium-hydrogen exchanger regulatory factor 1) (Solute carrier family 9 isoform A3 regulatory factor 1)	SLC9A3R1 NHERF NHERF1
Disease	160720	4621	MYH3	ENSG00000109063	P11055	MYH3_HUMAN	Myosin-3 (Muscle embryonic myosin heavy chain) (Myosin heavy chain 3) (Myosin heavy chain, fast skeletal muscle, embryonic) (SMHCE)	MYH3
Disease	601097	5376	PMP22	ENSG00000109099	Q01453	PMP22_HUMAN	Peripheral myelin protein 22 (PMP-22) (Growth arrest-specific protein 3) (GAS-3)	PMP22 GAS3
Disease	600838	8456	FOXN1	ENSG00000109101	O15353	FOXN1_HUMAN	Forkhead box protein N1 (Winged-helix transcription factor nude)	FOXN1 RONU WHN
Disease	603851	8929	PHOX2B	ENSG00000109132	Q99453	PHX2B_HUMAN	Paired mesoderm homeobox protein 2B (Neuroblastoma Phox) (NBPhox) (PHOX2B homeodomain protein) (Paired-like homeobox 2B)	PHOX2B PMX2B
Disease	138850	2798	GNRHR	ENSG00000109163	P30968	GNRHR_HUMAN	Gonadotropin-releasing hormone receptor (GnRH receptor) (GnRH-R)	GNRHR GRHR
Disease	164011	4790	NFKB1	ENSG00000109320	P19838	NFKB1_HUMAN	Nuclear factor NF-kappa-B p105 subunit (DNA-binding factor KBF1) (EBP-1) (Nuclear factor of kappa light polypeptide gene enhancer in B-cells 1) [Cleaved into: Nuclear factor NF-kappa-B p50 subunit]	NFKB1
Disease	609489	4126	MANBA	ENSG00000109323	O00462	MANBA_HUMAN	Beta-mannosidase (EC 3.2.1.25) (Lysosomal beta A mannosidase) (Mannanase) (Mannase)	MANBA MANB1
Disease	606201	7466	WFS1	ENSG00000109501	O76024	WFS1_HUMAN	Wolframin	WFS1
Disease	613009	51091	SEPSECS	ENSG00000109618	Q9HD40	SPCS_HUMAN	O-phosphoseryl-tRNA(Sec) selenium transferase (EC 2.9.1.2) (Liver-pancreas antigen) (LP) (SLA-p35) (SLA/LP autoantigen) (Selenocysteine synthase) (Sec synthase) (Selenocysteinyl-tRNA(Sec) synthase) (Sep-tRNA:Sec-tRNA synthase) (SepSecS) (Soluble liver antigen) (SLA) (UGA suppressor tRNA-associated protein) (tRNA(Ser/Sec)-associated antigenic protein)	SEPSECS TRNP48
Disease	614141	23321	TRIM2	ENSG00000109654	Q9C040	TRIM2_HUMAN	Tripartite motif-containing protein 2 (EC 2.3.2.27) (E3 ubiquitin-protein ligase TRIM2) (RING finger protein 86) (RING-type E3 ubiquitin transferase TRIM2)	TRIM2 KIAA0517 RNF86
Disease	606142	56606	SLC2A9	ENSG00000109667	Q9NRM0	GTR9_HUMAN	Solute carrier family 2, facilitated glucose transporter member 9 (Glucose transporter type 9) (GLUT-9)	SLC2A9 GLUT9
Disease	602183	579	NKX3-2	ENSG00000109705	P78367	NKX32_HUMAN	Homeobox protein Nkx-3.2 (Bagpipe homeobox protein homolog 1) (Homeobox protein NK-3 homolog B)	NKX3-2 BAPX1 NKX3B
Disease	138492	2743	GLRB	ENSG00000109738	P48167	GLRB_HUMAN	Glycine receptor subunit beta (Glycine receptor 58 kDa subunit)	GLRB
Disease	123590	1410	CRYAB	ENSG00000109846	P02511	CRYAB_HUMAN	Alpha-crystallin B chain (Alpha(B)-crystallin) (Heat shock protein beta-5) (HspB5) (Renal carcinoma antigen NY-REN-27) (Rosenthal fiber component)	CRYAB CRYA2 HSPB5
Disease	602365	1075	CTSC	ENSG00000109861	P53634	CATC_HUMAN	Dipeptidyl peptidase 1 (EC 3.4.14.1) (Cathepsin C) (Cathepsin J) (Dipeptidyl peptidase I) (DPP-I) (DPPI) (Dipeptidyl transferase) [Cleaved into: Dipeptidyl peptidase 1 exclusion domain chain (Dipeptidyl peptidase I exclusion domain chain); Dipeptidyl peptidase 1 heavy chain (Dipeptidyl peptidase I heavy chain); Dipeptidyl peptidase 1 light chain (Dipeptidyl peptidase I light chain)]	CTSC CPPI
Disease	176797	7704	ZBTB16	ENSG00000109906	Q05516	ZBT16_HUMAN	Zinc finger and BTB domain-containing protein 16 (Promyelocytic leukemia zinc finger protein) (Zinc finger protein 145) (Zinc finger protein PLZF)	ZBTB16 PLZF ZNF145
Disease	602574	7007	TECTA	ENSG00000109927	O75443	TECTA_HUMAN	Alpha-tectorin	TECTA
Disease	602286	6309	SC5D	ENSG00000109929	O75845	SC5D_HUMAN	Lathosterol oxidase (EC 1.14.19.20) (C-5 sterol desaturase) (Delta(7)-sterol 5-desaturase) (Delta(7)-sterol C5(6)-desaturase) (Lathosterol 5-desaturase) (Sterol-C5-desaturase)	SC5D SC5DL
Disease	610534	28960	DCPS	ENSG00000110063	Q96C86	DCPS_HUMAN	m7GpppX diphosphatase (EC 3.6.1.59) (DCS-1) (Decapping scavenger enzyme) (Hint-related 7meGMP-directed hydrolase) (Histidine triad nucleotide-binding protein 5) (Histidine triad protein member 5) (HINT-5) (Scavenger mRNA-decapping enzyme DcpS)	DCPS DCS1 HINT5 HSPC015
Disease	610881	51111	KMT5B	ENSG00000110066	Q4FZB7	KMT5B_HUMAN	Histone-lysine N-methyltransferase KMT5B (EC 2.1.1.43) (Lysine N-methyltransferase 5B) (Lysine-specific methyltransferase 5B) (Suppressor of variegation 4-20 homolog 1) (Su(var)4-20 homolog 1) (Suv4-20h1)	KMT5B SUV420H1 CGI-85
Disease	613622	55572	FOXRED1	ENSG00000110074	Q96CU9	FXRD1_HUMAN	FAD-dependent oxidoreductase domain-containing protein 1 (EC 1.-.-.-)	FOXRED1 FP634
Disease	600528	1374	CPT1A	ENSG00000110090	P50416	CPT1A_HUMAN	Carnitine O-palmitoyltransferase 1, liver isoform (CPT1-L) (EC 2.3.1.21) (Carnitine O-palmitoyltransferase I, liver isoform) (CPT I) (CPTI-L) (Carnitine palmitoyltransferase 1A)	CPT1A CPT1
Disease	136430	2348	FOLR1	ENSG00000110195	P15328	FOLR1_HUMAN	Folate receptor alpha (FR-alpha) (Adult folate-binding protein) (FBP) (Folate receptor 1) (Folate receptor, adult) (KB cells FBP) (Ovarian tumor-associated antigen MOv18)	FOLR1 FOLR
Disease	606368	116519	APOA5	ENSG00000110243	Q6Q788	APOA5_HUMAN	Apolipoprotein A-V (Apo-AV) (ApoA-V) (Apolipoprotein A5) (Regeneration-associated protein 3)	APOA5 RAP3 UNQ411/PRO773
Disease	107720	345	APOC3	ENSG00000110245	P02656	APOC3_HUMAN	Apolipoprotein C-III (Apo-CIII) (ApoC-III) (Apolipoprotein C3)	APOC3
Disease	614848	22897	CEP164	ENSG00000110274	Q9UPV0	CE164_HUMAN	Centrosomal protein of 164 kDa (Cep164)	CEP164 KIAA1052 NPHP15
Disease	146933	3587	IL10RA	ENSG00000110324	Q13651	I10R1_HUMAN	Interleukin-10 receptor subunit alpha (IL-10 receptor subunit alpha) (IL-10R subunit alpha) (IL-10RA) (CDw210a) (Interleukin-10 receptor subunit 1) (IL-10R subunit 1) (IL-10R1) (CD antigen CD210)	IL10RA IL10R
Disease	165360	867	CBL	ENSG00000110395	P22681	CBL_HUMAN	E3 ubiquitin-protein ligase CBL (EC 2.3.2.27) (Casitas B-lineage lymphoma proto-oncogene) (Proto-oncogene c-Cbl) (RING finger protein 55) (RING-type E3 ubiquitin transferase CBL) (Signal transduction protein CBL)	CBL CBL2 RNF55
Disease	600644	5818	NECTIN1	ENSG00000110400	Q15223	NECT1_HUMAN	Nectin-1 (Herpes virus entry mediator C) (Herpesvirus entry mediator C) (HveC) (Herpesvirus Ig-like receptor) (HIgR) (Nectin cell adhesion molecule 1) (Poliovirus receptor-related protein 1) (CD antigen CD111)	NECTIN1 HVEC PRR1 PVRL1
Disease	608769	8050	PDHX	ENSG00000110435	O00330	ODPX_HUMAN	Pyruvate dehydrogenase protein X component, mitochondrial (Dihydrolipoamide dehydrogenase-binding protein of pyruvate dehydrogenase complex) (E3-binding protein) (E3BP) (Lipoyl-containing pyruvate dehydrogenase complex component X) (proX)	PDHX PDX1
Disease	600300	6506	SLC1A2	ENSG00000110436	P43004	EAA2_HUMAN	Excitatory amino acid transporter 2 (Glutamate/aspartate transporter II) (Sodium-dependent glutamate/aspartate transporter 2) (Solute carrier family 1 member 2)	SLC1A2 EAAT2 GLT1
Disease	602631	5002	SLC22A18	ENSG00000110628	Q96BI1	S22AI_HUMAN	Solute carrier family 22 member 18 (Beckwith-Wiedemann syndrome chromosomal region 1 candidate gene A protein) (Efflux transporter-like protein) (Imprinted multi-membrane-spanning polyspecific transporter-related protein 1) (Organic cation transporter-like protein 2) (ORCTL-2) (Solute carrier family 22 member 1-like) (Tumor-suppressing STF cDNA 5 protein) (Tumor-suppressing subchromosomal transfe…	SLC22A18 BWR1A BWSCR1A HET IMPT1 ITM ORCTL2 SLC22A1L TSSC5
Disease	186845	975	CD81	ENSG00000110651	P60033	CD81_HUMAN	CD81 antigen (26 kDa cell surface protein TAPA-1) (Target of the antiproliferative antibody 1) (Tetraspanin-28) (Tspan-28) (CD antigen CD81)	CD81 TAPA1 TSPAN28
Disease	605555	9049	AIP	ENSG00000110711	O00170	AIP_HUMAN	AH receptor-interacting protein (AIP) (Aryl-hydrocarbon receptor-interacting protein) (HBV X-associated protein 2) (XAP-2) (Immunophilin homolog ARA9)	AIP XAP2
Disease	602141	4728	NDUFS8	ENSG00000110717	O00217	NDUS8_HUMAN	NADH dehydrogenase [ubiquinone] iron-sulfur protein 8, mitochondrial (EC 1.6.99.3) (EC 7.1.1.2) (Complex I-23kD) (CI-23kD) (NADH-ubiquinone oxidoreductase 23 kDa subunit) (TYKY subunit)	NDUFS8
Disease	604592	10312	TCIRG1	ENSG00000110719	Q13488	VPP3_HUMAN	V-type proton ATPase 116 kDa subunit a isoform 3 (V-ATPase 116 kDa isoform a3) (Osteoclastic proton pump 116 kDa subunit) (OC-116 kDa) (OC116) (T-cell immune regulator 1) (T-cell immune response cDNA7 protein) (TIRC7) (Vacuolar proton translocating ATPase 116 kDa subunit a isoform 3)	TCIRG1 ATP6N1C ATP6V0A3
Disease	612878	23086	EXPH5	ENSG00000110723	Q8NEV8	EXPH5_HUMAN	Exophilin-5 (Synaptotagmin-like protein homolog lacking C2 domains b) (SlaC2-b) (Slp homolog lacking C2 domains b)	EXPH5 KIAA0624 SLAC2B
Disease	607521	11234	HPS5	ENSG00000110756	Q9UPZ3	HPS5_HUMAN	Hermansky-Pudlak syndrome 5 protein (Alpha-integrin-binding protein 63) (Ruby-eye protein 2 homolog) (Ru2)	HPS5 AIBP63 KIAA1017
Disease	600523	4891	SLC11A2	ENSG00000110911	P49281	NRAM2_HUMAN	Natural resistance-associated macrophage protein 2 (NRAMP 2) (Divalent cation transporter 1) (Divalent metal transporter 1) (DMT-1) (Solute carrier family 11 member 2)	SLC11A2 DCT1 DMT1 NRAMP2 OK/SW-cl.20
Disease	251170	4598	MVK	ENSG00000110921	Q03426	KIME_HUMAN	Mevalonate kinase (MK) (EC 2.7.1.36)	MVK
Disease	601406	605	BCL7A	ENSG00000110987	Q4VC05	BCL7A_HUMAN	B-cell CLL/lymphoma 7 protein family member A	BCL7A
Disease	609506	1594	CYP27B1	ENSG00000111012	O15528	CP27B_HUMAN	25-hydroxyvitamin D-1 alpha hydroxylase, mitochondrial (EC 1.14.15.18) (25-OHD-1 alpha-hydroxylase) (25-hydroxyvitamin D(3) 1-alpha-hydroxylase) (VD3 1A hydroxylase) (Calcidiol 1-monooxygenase) (Cytochrome P450 subfamily XXVIIB polypeptide 1) (Cytochrome P450C1 alpha) (Cytochrome P450VD1-alpha) (Cytochrome p450 27B1)	CYP27B1 CYP1ALPHA CYP27B
Disease	159991	4618	MYF6	ENSG00000111046	P23409	MYF6_HUMAN	Myogenic factor 6 (Myf-6) (Class C basic helix-loop-helix protein 4) (bHLHc4) (Muscle-specific regulatory factor 4)	MYF6 BHLHC4 MRF4
Disease	159990	4617	MYF5	ENSG00000111049	P13349	MYF5_HUMAN	Myogenic factor 5 (Myf-5) (Class C basic helix-loop-helix protein 2) (bHLHc2)	MYF5 BHLHC2
Disease	148070	3875	KRT18	ENSG00000111057	P05783	K1C18_HUMAN	Keratin, type I cytoskeletal 18 (Cell proliferation-inducing gene 46 protein) (Cytokeratin-18) (CK-18) (Keratin-18) (K18)	KRT18 CYK18 PIG46
Disease	165220	2735	GLI1	ENSG00000111087	P08151	GLI1_HUMAN	Zinc finger protein GLI1 (Glioma-associated oncogene) (Oncogene GLI)	GLI1 GLI
Disease	605427	59341	TRPV4	ENSG00000111199	Q9HBA0	TRPV4_HUMAN	Transient receptor potential cation channel subfamily V member 4 (TrpV4) (Osm-9-like TRP channel 4) (OTRPC4) (Transient receptor potential protein 12) (TRP12) (Vanilloid receptor-like channel 2) (Vanilloid receptor-like protein 2) (VRL-2) (Vanilloid receptor-related osmotically-activated channel) (VR-OAC)	TRPV4 VRL2 VROAC
Disease	160781	4633	MYL2	ENSG00000111245	P10916	MLRV_HUMAN	Myosin regulatory light chain 2, ventricular/cardiac muscle isoform (MLC-2) (MLC-2v) (Cardiac myosin light chain 2) (Myosin light chain 2, slow skeletal/ventricular muscle isoform) (MLC-2s/v) (Ventricular myosin light chain 2)	MYL2 MLC2
Disease	610648	23316	CUX2	ENSG00000111249	O14529	CUX2_HUMAN	Homeobox protein cut-like 2 (Homeobox protein cux-2)	CUX2 CUTL2 KIAA0293
Disease	605093	10019	SH2B3	ENSG00000111252	Q9UQQ2	SH2B3_HUMAN	SH2B adapter protein 3 (Lymphocyte adapter protein) (Lymphocyte-specific adapter protein Lnk) (Signal transduction protein Lnk)	SH2B3 LNK
Disease	176260	3736	KCNA1	ENSG00000111262	Q09470	KCNA1_HUMAN	Potassium voltage-gated channel subfamily A member 1 (Voltage-gated K(+) channel HuKI) (Voltage-gated potassium channel HBK1) (Voltage-gated potassium channel subunit Kv1.1)	KCNA1
Disease	100650	217	ALDH2	ENSG00000111275	P05091	ALDH2_HUMAN	Aldehyde dehydrogenase, mitochondrial (EC 1.2.1.3) (ALDH class 2) (ALDH-E2) (ALDHI)	ALDH2 ALDM
Disease	600778	1027	CDKN1B	ENSG00000111276	P46527	CDN1B_HUMAN	Cyclin-dependent kinase inhibitor 1B (Cyclin-dependent kinase inhibitor p27) (p27Kip1)	CDKN1B KIP1
Disease	600228	6337	SCNN1A	ENSG00000111319	P37088	SCNNA_HUMAN	Amiloride-sensitive sodium channel subunit alpha (Alpha-NaCH) (Epithelial Na(+) channel subunit alpha) (Alpha-ENaC) (ENaCA) (Nonvoltage-gated sodium channel 1 subunit alpha) (SCNEA)	SCNN1A SCNN1
Disease	154870	4256	MGP	ENSG00000111341	P08493	MGP_HUMAN	Matrix Gla protein (MGP) (Cell growth-inhibiting gene 36 protein)	MGP MGLAP GIG36
Disease	606686	1967	EIF2B1	ENSG00000111361	Q14232	EI2BA_HUMAN	Translation initiation factor eIF-2B subunit alpha (eIF-2B GDP-GTP exchange factor subunit alpha)	EIF2B1 EIF2BA
Disease	601769	7421	VDR	ENSG00000111424	P11473	VDR_HUMAN	Vitamin D3 receptor (VDR) (1,25-dihydroxyvitamin D3 receptor) (Nuclear receptor subfamily 1 group I member 1)	VDR NR1I1
Disease	607617	57122	NUP107	ENSG00000111581	P57740	NU107_HUMAN	Nuclear pore complex protein Nup107 (107 kDa nucleoporin) (Nucleoporin Nup107)	NUP107
Disease	603277	1108	CHD4	ENSG00000111642	Q14839	CHD4_HUMAN	Chromodomain-helicase-DNA-binding protein 4 (CHD-4) (EC 3.6.4.12) (ATP-dependent helicase CHD4) (Mi-2 autoantigen 218 kDa protein) (Mi2-beta)	CHD4
Disease	139130	2784	GNB3	ENSG00000111664	P16520	GBB3_HUMAN	Guanine nucleotide-binding protein G(I)/G(S)/G(T) subunit beta-3 (Transducin beta chain 3)	GNB3
Disease	190450	7167	TPI1	ENSG00000111669	P60174	TPIS_HUMAN	Triosephosphate isomerase (TIM) (EC 5.3.1.1) (Methylglyoxal synthase) (EC 4.2.3.3) (Triose-phosphate isomerase)	TPI1 TPI
Disease	607840	79158	GNPTAB	ENSG00000111670	Q3T906	GNPTA_HUMAN	N-acetylglucosamine-1-phosphotransferase subunits alpha/beta (EC 2.7.8.17) (GlcNAc-1-phosphotransferase subunits alpha/beta) (Stealth protein GNPTAB) (UDP-N-acetylglucosamine-1-phosphotransferase subunits alpha/beta) [Cleaved into: N-acetylglucosamine-1-phosphotransferase subunit alpha; N-acetylglucosamine-1-phosphotransferase subunit beta]	GNPTAB GNPTA KIAA1208
Disease	607462	1822	ATN1	ENSG00000111676	P54259	ATN1_HUMAN	Atrophin-1 (Dentatorubral-pallidoluysian atrophy protein)	ATN1 D12S755E DRPLA
Disease	615140	113246	C12orf57	ENSG00000111678	Q99622	C10_HUMAN	Protein C10	C12orf57 C10
Disease	605495	28234	SLCO1B3	ENSG00000111700	Q9NPD5	SO1B3_HUMAN	Solute carrier organic anion transporter family member 1B3 (Liver-specific organic anion transporter 2) (LST-2) (Organic anion transporter 8) (Organic anion-transporting polypeptide 8) (OATP-8) (Solute carrier family 21 member 8)	SLCO1B3 LST2 OATP1B3 OATP8 SLC21A8
Disease	138571	2998	GYS2	ENSG00000111713	P54840	GYS2_HUMAN	Glycogen [starch] synthase, liver (EC 2.4.1.11)	GYS2
Disease	605257	57379	AICDA	ENSG00000111732	Q9GZX7	AICDA_HUMAN	Single-stranded DNA cytosine deaminase (EC 3.5.4.38) (Activation-induced cytidine deaminase) (AID) (Cytidine aminohydrolase)	AICDA AID
Disease	602072	1337	COX6A1	ENSG00000111775	P12074	CX6A1_HUMAN	Cytochrome c oxidase subunit 6A1, mitochondrial (Cytochrome c oxidase polypeptide VIa-liver) (Cytochrome c oxidase subunit VIA-liver) (COX VIa-L)	COX6A1 COX6AL
Disease	120320	1303	COL12A1	ENSG00000111799	Q99715	COCA1_HUMAN	Collagen alpha-1(XII) chain	COL12A1 COL12A1L
Disease	605764	51567	TDP2	ENSG00000111802	O95551	TYDP2_HUMAN	Tyrosyl-DNA phosphodiesterase 2 (Tyr-DNA phosphodiesterase 2) (hTDP2) (EC 3.1.4.-) (5'-tyrosyl-DNA phosphodiesterase) (5'-Tyr-DNA phosphodiesterase) (ETS1-associated protein 2) (ETS1-associated protein II) (EAPII) (TRAF and TNF receptor-associated protein) (Tyrosyl-RNA phosphodiesterase) (VPg unlinkase)	TDP2 EAP2 TTRAP AD-022
Disease	605942	29940	DSE	ENSG00000111817	Q9UL01	DSE_HUMAN	Dermatan-sulfate epimerase (DS epimerase) (EC 5.1.3.19) (Chondroitin-glucuronate 5-epimerase) (Squamous cell carcinoma antigen recognized by T-cells 2) (SART-2)	DSE SART2
Disease	612647	345895	RSPH4A	ENSG00000111834	Q5TD94	RSH4A_HUMAN	Radial spoke head protein 4 homolog A (Radial spoke head-like protein 3)	RSPH4A RSHL3
Disease	154235	4117	MAK	ENSG00000111837	P20794	MAK_HUMAN	Serine/threonine-protein kinase MAK (EC 2.7.11.1) (Male germ cell-associated kinase)	MAK
Disease	600429	2651	GCNT2	ENSG00000111846	Q8N0V5	GNT2A_HUMAN	N-acetyllactosaminide beta-1,6-N-acetylglucosaminyl-transferase (N-acetylglucosaminyltransferase) (EC 2.4.1.150) (I-branching enzyme) (IGNT)	GCNT2 GCNT5 II NACGT1
Disease	610098	254394	MCM9	ENSG00000111877	Q9NXL9	MCM9_HUMAN	DNA helicase MCM9 (hMCM9) (EC 3.6.4.12) (Mini-chromosome maintenance deficient domain-containing protein 1) (Minichromosome maintenance 9)	MCM9 C6orf61 MCMDC1
Disease	613976	2178	FANCE	ENSG00000112039	Q9HB96	FANCE_HUMAN	Fanconi anemia group E protein (Protein FACE)	FANCE FACE
Disease	602280	7287	TULP1	ENSG00000112041	O00294	TULP1_HUMAN	Tubby-related protein 1 (Tubby-like protein 1)	TULP1 TUBL1
Disease	608480	116369	SLC26A8	ENSG00000112053	Q96RN1	S26A8_HUMAN	Testis anion transporter 1 (Anion exchange transporter) (Solute carrier family 26 member 8)	SLC26A8 TAT1
Disease	180297	6005	RHAG	ENSG00000112077	Q02094	RHAG_HUMAN	Ammonium transporter Rh type A (Erythrocyte membrane glycoprotein Rh50) (Erythrocyte plasma membrane 50 kDa glycoprotein) (Rh50A) (Rhesus blood group family type A glycoprotein) (Rh family type A glycoprotein) (Rh type A glycoprotein) (Rhesus blood group-associated ammonia channel) (Rhesus blood group-associated glycoprotein) (CD antigen CD241)	RHAG RH50
Disease	612325	22858	ICK	ENSG00000112144	Q9UPZ9	ICK_HUMAN	Serine/threonine-protein kinase ICK (EC 2.7.11.1) (Intestinal cell kinase) (hICK) (Laryngeal cancer kinase 2) (LCK2) (MAK-related kinase) (MRK)	ICK KIAA0936
Disease	606144	51715	RAB23	ENSG00000112210	Q9ULC3	RAB23_HUMAN	Ras-related protein Rab-23	RAB23 HSPC137
Disease	605654	26235	FBXL4	ENSG00000112234	Q9UKA2	FBXL4_HUMAN	F-box/LRR-repeat protein 4 (F-box and leucine-rich repeat protein 4) (F-box protein FBL4/FBL5)	FBXL4 FBL4 FBL5
Disease	603128	6492	SIM1	ENSG00000112246	P81133	SIM1_HUMAN	Single-minded homolog 1 (Class E basic helix-loop-helix protein 14) (bHLHe14)	SIM1 BHLHE14
Disease	120210	1297	COL9A1	ENSG00000112280	P20849	CO9A1_HUMAN	Collagen alpha-1(IX) chain	COL9A1
Disease	605042	9439	MED23	ENSG00000112282	Q9ULK4	MED23_HUMAN	Mediator of RNA polymerase II transcription subunit 23 (Activator-recruited cofactor 130 kDa component) (ARC130) (Cofactor required for Sp1 transcriptional activation subunit 3) (CRSP complex subunit 3) (Mediator complex subunit 23) (Protein sur-2 homolog) (hSur-2) (Transcriptional coactivator CRSP130) (Vitamin D3 receptor-interacting protein complex 130 kDa component) (DRIP130)	MED23 ARC130 CRSP3 DRIP130 KIAA1216 SUR2
Disease	610045	7915	ALDH5A1	ENSG00000112294	P51649	SSDH_HUMAN	Succinate-semialdehyde dehydrogenase, mitochondrial (EC 1.2.1.24) (Aldehyde dehydrogenase family 5 member A1) (NAD(+)-dependent succinic semialdehyde dehydrogenase)	ALDH5A1 SSADH
Disease	602842	51053	GMNN	ENSG00000112312	O75496	GEMI_HUMAN	Geminin	GMNN
Disease	603550	2070	EYA4	ENSG00000112319	O95677	EYA4_HUMAN	Eyes absent homolog 4 (EC 3.1.3.48)	EYA4
Disease	613667	55084	SOBP	ENSG00000112320	A7XYQ1	SOBP_HUMAN	Sine oculis-binding protein homolog (Jackson circler protein 1)	SOBP JXC1
Disease	601757	5191	PEX7	ENSG00000112357	O00628	PEX7_HUMAN	Peroxisomal targeting signal 2 receptor (PTS2 receptor) (Peroxin-7)	PEX7 PTS2R
Disease	614064	9841	ZBTB24	ENSG00000112365	O43167	ZBT24_HUMAN	Zinc finger and BTB domain-containing protein 24 (Zinc finger protein 450)	ZBTB24 KIAA0441 ZNF450
Disease	609390	9896	FIG4	ENSG00000112367	Q92562	FIG4_HUMAN	Polyphosphoinositide phosphatase (EC 3.1.3.-) (Phosphatidylinositol 3,5-bisphosphate 5-phosphatase) (SAC domain-containing protein 3)	FIG4 KIAA0274 SAC3
Disease	612243	57211	ADGRG6	ENSG00000112414	Q86SQ4	AGRG6_HUMAN	Adhesion G-protein coupled receptor G6 (Developmentally regulated G-protein-coupled receptor) (G-protein coupled receptor 126) (Vascular inducible G protein-coupled receptor) [Cleaved into: ADGRG6 N-terminal fragment (ADGRG6-NTF); ADGRG6 C-terminal fragment (ADGRG6-CTF)]	ADGRG6 DREG GPR126 VIGR
Disease	607566	7957	EPM2A	ENSG00000112425	O95278	EPM2A_HUMAN	Laforin (EC 3.1.3.-) (EC 3.1.3.16) (EC 3.1.3.48) (Glucan phosphatase) (Glycogen phosphatase) (Lafora PTPase) (LAFPTPase)	EPM2A
Disease	610652	10846	PDE10A	ENSG00000112541	Q9Y233	PDE10_HUMAN	cAMP and cAMP-inhibited cGMP 3',5'-cyclic phosphodiesterase 10A (EC 3.1.4.17) (EC 3.1.4.35)	PDE10A
Disease	607223	64094	SMOC2	ENSG00000112562	Q9H3U7	SMOC2_HUMAN	SPARC-related modular calcium-binding protein 2 (Secreted modular calcium-binding protein 2) (SMOC-2) (Smooth muscle-associated protein 2) (SMAP-2)	SMOC2 SMAP2 MSTP117
Disease	600075	6908	TBP	ENSG00000112592	P20226	TBP_HUMAN	TATA-box-binding protein (TATA sequence-binding protein) (TATA-binding factor) (TATA-box factor) (Transcription initiation factor TFIID TBP subunit)	TBP GTF2D1 TF2D TFIID
Disease	602275	2979	GUCA1B	ENSG00000112599	Q9UMX6	GUC1B_HUMAN	Guanylyl cyclase-activating protein 2 (GCAP 2) (Guanylate cyclase activator 1B)	GUCA1B GCAP2
Disease	179605	5961	PRPH2	ENSG00000112619	P23942	PRPH2_HUMAN	Peripherin-2 (Retinal degeneration slow protein) (Tetraspanin-22) (Tspan-22)	PRPH2 PRPH RDS TSPAN22
Disease	601646	5528	PPP2R5D	ENSG00000112640	Q14738	2A5D_HUMAN	Serine/threonine-protein phosphatase 2A 56 kDa regulatory subunit delta isoform (PP2A B subunit isoform B'-delta) (PP2A B subunit isoform B56-delta) (PP2A B subunit isoform PR61-delta) (PP2A B subunit isoform R5-delta)	PPP2R5D
Disease	602870	3617	IMPG1	ENSG00000112706	Q17R60	IMPG1_HUMAN	Interphotoreceptor matrix proteoglycan 1 (Interphotoreceptor matrix proteoglycan of 150 kDa) (IPM-150) (Sialoprotein associated with cones and rods)	IMPG1 IPM150 SPACR
Disease	603400	8838	CCN6	ENSG00000112761	O95389	WISP3_HUMAN	WNT1-inducible-signaling pathway protein 3 (WISP-3) (CCN family member 6)	WISP3 CCN6 UNQ462/PRO790/PRO956
Disease	600133	3910	LAMA4	ENSG00000112769	Q16363	LAMA4_HUMAN	Laminin subunit alpha-4 (Laminin-14 subunit alpha) (Laminin-8 subunit alpha) (Laminin-9 subunit alpha)	LAMA4
Disease	611357	55603	TENT5A	ENSG00000112773	Q96IP4	TET5A_HUMAN	Terminal nucleotidyltransferase 5A (EC 2.7.7.-) (HBV X-transactivated gene 11 protein) (HBV XAg-transactivated protein 11)	TENT5A C6orf37 FAM46A XTP11
Disease	604613	9096	TBX18	ENSG00000112837	O95935	TBX18_HUMAN	T-box transcription factor TBX18 (T-box protein 18)	TBX18
Disease	217070	730	C7	ENSG00000112936	P10643	CO7_HUMAN	Complement component C7	C7
Disease	600946	2690	GHR	ENSG00000112964	P10912	GHR_HUMAN	Growth hormone receptor (GH receptor) (Somatotropin receptor) [Cleaved into: Growth hormone-binding protein (GH-binding protein) (GHBP) (Serum-binding protein)]	GHR
Disease	607878	23530	NNT	ENSG00000112992	Q13423	NNTM_HUMAN	NAD(P) transhydrogenase, mitochondrial (EC 7.1.1.1) (Nicotinamide nucleotide transhydrogenase) (Pyridine nucleotide transhydrogenase)	NNT
Disease	600548	3313	HSPA9	ENSG00000113013	P38646	GRP75_HUMAN	Stress-70 protein, mitochondrial (75 kDa glucose-regulated protein) (GRP-75) (Heat shock 70 kDa protein 9) (Mortalin) (MOT) (Peptide-binding protein 74) (PBP74)	HSPA9 GRP75 HSPA9B mt-HSP70
Disease	153455	4015	LOX	ENSG00000113083	P28300	LYOX_HUMAN	Protein-lysine 6-oxidase (EC 1.4.3.13) (Lysyl oxidase)	LOX
Disease	182120	6678	SPARC	ENSG00000113140	P09486	SPRC_HUMAN	SPARC (Basement-membrane protein 40) (BM-40) (Osteonectin) (ON) (Secreted protein acidic and rich in cysteine)	SPARC ON
Disease	604677	10087	COL4A3BP	ENSG00000113163	Q9Y5P4	C43BP_HUMAN	Collagen type IV alpha-3-binding protein (Ceramide transfer protein) (hCERT) (Goodpasture antigen-binding protein) (GPBP) (START domain-containing protein 11) (StARD11) (StAR-related lipid transfer protein 11)	COL4A3BP CERT STARD11
Disease	603390	8622	PDE8B	ENSG00000113231	O95263	PDE8B_HUMAN	High affinity cAMP-specific and IBMX-insensitive 3',5'-cyclic phosphodiesterase 8B (HsPDE8B) (EC 3.1.4.53) (Cell proliferation-inducing gene 22 protein)	PDE8B PIG22
Disease	604096	2916	GRM6	ENSG00000113262	O15303	GRM6_HUMAN	Metabotropic glutamate receptor 6 (mGluR6)	GRM6 GPRC1F MGLUR6
Disease	186973	3702	ITK	ENSG00000113263	Q08881	ITK_HUMAN	Tyrosine-protein kinase ITK/TSK (EC 2.7.10.2) (Interleukin-2-inducible T-cell kinase) (IL-2-inducible T-cell kinase) (Kinase EMT) (T-cell-specific kinase) (Tyrosine-protein kinase Lyk)	ITK EMT LYK
Disease	611542	411	ARSB	ENSG00000113273	P15848	ARSB_HUMAN	Arylsulfatase B (ASB) (EC 3.1.6.12) (N-acetylgalactosamine-4-sulfatase) (G4S)	ARSB
Disease	161561	3593	IL12B	ENSG00000113302	P29460	IL12B_HUMAN	Interleukin-12 subunit beta (IL-12B) (Cytotoxic lymphocyte maturation factor 40 kDa subunit) (CLMF p40) (IL-12 subunit p40) (NK cell stimulatory factor chain 2) (NKSF2)	IL12B NKSF2
Disease	600887	4437	MSH3	ENSG00000113318	P20585	MSH3_HUMAN	DNA mismatch repair protein Msh3 (hMSH3) (Divergent upstream protein) (DUP) (Mismatch repair protein 1) (MRP1)	MSH3 DUC1 DUG
Disease	137164	2566	GABRG2	ENSG00000113327	P18507	GBRG2_HUMAN	Gamma-aminobutyric acid receptor subunit gamma-2 (GABA(A) receptor subunit gamma-2)	GABRG2
Disease	150340	4001	LMNB1	ENSG00000113368	P20700	LMNB1_HUMAN	Lamin-B1	LMNB1 LMN2 LMNB
Disease	600129	5144	PDE4D	ENSG00000113448	Q08499	PDE4D_HUMAN	cAMP-specific 3',5'-cyclic phosphodiesterase 4D (EC 3.1.4.53) (DPDE3) (PDE43)	PDE4D DPDE3
Disease	176761	5618	PRLR	ENSG00000113494	P16471	PRLR_HUMAN	Prolactin receptor (PRL-R)	PRLR
Disease	604040	10111	RAD50	ENSG00000113522	Q92878	RAD50_HUMAN	DNA repair protein RAD50 (hRAD50) (EC 3.6.-.-)	RAD50
Disease	605622	51294	PCDH12	ENSG00000113555	Q9NPG4	PCD12_HUMAN	Protocadherin-12 (Vascular cadherin-2) (Vascular endothelial cadherin-2) (VE-cad-2) (VE-cadherin-2) [Cleaved into: Protocadherin-12, secreted form]	PCDH12 UNQ395/PRO731
Disease	138040	2908	NR3C1	ENSG00000113580	P04150	GCR_HUMAN	Glucocorticoid receptor (GR) (Nuclear receptor subfamily 3 group C member 1)	NR3C1 GRL
Disease	151443	3977	LIFR	ENSG00000113594	P42702	LIFR_HUMAN	Leukemia inhibitory factor receptor (LIF receptor) (LIF-R) (CD antigen CD118)	LIFR
Disease	120940	735	C9	ENSG00000113600	P02748	CO9_HUMAN	Complement component C9 [Cleaved into: Complement component C9a; Complement component C9b]	C9
Disease	107820	5917	RARS	ENSG00000113643	P54136	SYRC_HUMAN	Arginine--tRNA ligase, cytoplasmic (EC 6.1.1.19) (Arginyl-tRNA synthetase) (ArgRS)	RARS
Disease	173410	5159	PDGFRB	ENSG00000113721	P09619	PGFRB_HUMAN	Platelet-derived growth factor receptor beta (PDGF-R-beta) (PDGFR-beta) (EC 2.7.10.1) (Beta platelet-derived growth factor receptor) (Beta-type platelet-derived growth factor receptor) (CD140 antigen-like family member B) (Platelet-derived growth factor receptor 1) (PDGFR-1) (CD antigen CD140b)	PDGFRB PDGFR PDGFR1
Disease	615534	51300	TIMMDC1	ENSG00000113845	Q9NPL8	TIDC1_HUMAN	Complex I assembly factor TIMMDC1, mitochondrial (Protein M5-14) (Translocase of inner mitochondrial membrane domain-containing protein 1) (TIMM domain containing-protein 1)	TIMMDC1 C3orf1 UNQ247/PRO284
Disease	609262	51185	CRBN	ENSG00000113851	Q96SW2	CRBN_HUMAN	Protein cereblon	CRBN AD-006
Disease	142640	3273	HRG	ENSG00000113905	P04196	HRG_HUMAN	Histidine-rich glycoprotein (Histidine-proline-rich glycoprotein) (HPRG)	HRG
Disease	109565	604	BCL6	ENSG00000113916	P41182	BCL6_HUMAN	B-cell lymphoma 6 protein (BCL-6) (B-cell lymphoma 5 protein) (BCL-5) (Protein LAZ-3) (Zinc finger and BTB domain-containing protein 27) (Zinc finger protein 51)	BCL6 BCL5 LAZ3 ZBTB27 ZNF51
Disease	607474	3081	HGD	ENSG00000113924	Q93099	HGD_HUMAN	Homogentisate 1,2-dioxygenase (EC 1.13.11.5) (Homogentisate oxygenase) (Homogentisic acid oxidase) (Homogentisicase)	HGD HGO
Disease	603959	10686	CLDN16	ENSG00000113946	Q9Y5I7	CLD16_HUMAN	Claudin-16 (Paracellin-1) (PCLN-1)	CLDN16 PCLN1
Disease	608845	84100	ARL6	ENSG00000113966	Q9H0F7	ARL6_HUMAN	ADP-ribosylation factor-like protein 6 (Bardet-Biedl syndrome 3 protein)	ARL6 BBS3
Disease	608002	27031	NPHP3	ENSG00000113971	Q7Z494	NPHP3_HUMAN	Nephrocystin-3	NPHP3 KIAA2000
Disease	601982	4968	OGG1	ENSG00000114026	O15527	OGG1_HUMAN	N-glycosylase/DNA lyase [Includes: 8-oxoguanine DNA glycosylase (EC 3.2.2.-); DNA-(apurinic or apyrimidinic site) lyase (AP lyase) (EC 4.2.99.18)]	OGG1 MMH MUTM OGH1
Disease	232050	5096	PCCB	ENSG00000114054	P05166	PCCB_HUMAN	Propionyl-CoA carboxylase beta chain, mitochondrial (PCCase subunit beta) (EC 6.4.1.3) (Propanoyl-CoA:carbon dioxide ligase subunit beta)	PCCB
Disease	601623	7337	UBE3A	ENSG00000114062	Q05086	UBE3A_HUMAN	Ubiquitin-protein ligase E3A (EC 2.3.2.26) (E6AP ubiquitin-protein ligase) (HECT-type ubiquitin transferase E3A) (Human papillomavirus E6-associated protein) (Oncogenic protein-associated protein E6-AP) (Renal carcinoma antigen NY-REN-54)	UBE3A E6AP EPVE6AP HPVE6A
Disease	177400	590	BCHE	ENSG00000114200	P06276	CHLE_HUMAN	Cholinesterase (EC 3.1.1.8) (Acylcholine acylhydrolase) (Butyrylcholine esterase) (Choline esterase II) (Pseudocholinesterase)	BCHE CHE1
Disease	609118	11235	PDCD10	ENSG00000114209	Q9BUL8	PDC10_HUMAN	Programmed cell death protein 10 (Cerebral cavernous malformations 3 protein) (TF-1 cell apoptosis-related protein 15)	PDCD10 CCM3 TFAR15
Disease	164975	7474	WNT5A	ENSG00000114251	P41221	WNT5A_HUMAN	Protein Wnt-5a	WNT5A
Disease	120120	1294	COL7A1	ENSG00000114270	Q02388	CO7A1_HUMAN	Collagen alpha-1(VII) chain (Long-chain collagen) (LC collagen)	COL7A1
Disease	601513	2257	FGF12	ENSG00000114279	P61328	FGF12_HUMAN	Fibroblast growth factor 12 (FGF-12) (Fibroblast growth factor homologous factor 1) (FHF-1) (Myocyte-activating factor)	FGF12 FGF12B FHF1
Disease	139330	2779	GNAT1	ENSG00000114349	P11488	GNAT1_HUMAN	Guanine nucleotide-binding protein G(t) subunit alpha-1 (Transducin alpha-1 chain)	GNAT1 GNATR
Disease	139360	2771	GNAI2	ENSG00000114353	P04899	GNAI2_HUMAN	Guanine nucleotide-binding protein G(i) subunit alpha-2 (Adenylate cyclase-inhibiting G alpha protein)	GNAI2 GNAI2B
Disease	602498	10342	TFG	ENSG00000114354	Q92734	TFG_HUMAN	Protein TFG (TRK-fused gene protein)	TFG
Disease	400005	8287	USP9Y	ENSG00000114374	O00507	USP9Y_HUMAN	Probable ubiquitin carboxyl-terminal hydrolase FAF-Y (EC 3.4.19.12) (Deubiquitinating enzyme FAF-Y) (Fat facets protein-related, Y-linked) (Ubiquitin thioesterase FAF-Y) (Ubiquitin-specific protease 9, Y chromosome) (Ubiquitin-specific-processing protease FAF-Y)	USP9Y DFFRY
Disease	607072	10641	NPRL2	ENSG00000114388	Q8WTW4	NPRL2_HUMAN	GATOR complex protein NPRL2 (Gene 21 protein) (G21 protein) (Nitrogen permease regulator 2-like protein) (NPR2-like protein) (Tumor suppressor candidate 4)	NPRL2 TUSC4
Disease	610863	59345	GNB4	ENSG00000114450	Q9HAV0	GBB4_HUMAN	Guanine nucleotide-binding protein subunit beta-4 (Transducin beta chain 4)	GNB4
Disease	607839	2632	GBE1	ENSG00000114480	Q04446	GLGB_HUMAN	1,4-alpha-glucan-branching enzyme (EC 2.4.1.18) (Brancher enzyme) (Glycogen-branching enzyme)	GBE1
Disease	613891	7372	UMPS	ENSG00000114491	P11172	UMPS_HUMAN	Uridine 5'-monophosphate synthase (UMP synthase) [Includes: Orotate phosphoribosyltransferase (OPRT) (OPRTase) (EC 2.4.2.10); Orotidine 5'-phosphate decarboxylase (ODC) (EC 4.1.1.23) (OMPdecase)]	UMPS OK/SW-cl.21
Disease	607027	523	ATP6V1A	ENSG00000114573	P38606	VATA_HUMAN	V-type proton ATPase catalytic subunit A (V-ATPase subunit A) (EC 7.1.2.2) (V-ATPase 69 kDa subunit) (Vacuolar ATPase isoform VA68) (Vacuolar proton pump subunit alpha)	ATP6V1A ATP6A1 ATP6V1A1 VPP2
Disease	607118	11222	MRPL3	ENSG00000114686	P09001	RM03_HUMAN	39S ribosomal protein L3, mitochondrial (L3mt) (MRP-L3) (Mitochondrial large ribosomal subunit protein uL3m)	MRPL3 MRL3 RPML3
Disease	602730	93	ACVR2B	ENSG00000114739	Q13705	AVR2B_HUMAN	Activin receptor type-2B (EC 2.7.11.30) (Activin receptor type IIB) (ACTR-IIB)	ACVR2B
Disease	611295	54800	KLHL24	ENSG00000114796	Q6TFL4	KLH24_HUMAN	Kelch-like protein 24 (Kainate receptor-interacting protein for GluR6) (KRIP6) (Protein DRE1)	KLHL24 DRE1
Disease	603332	25981	DNAH1	ENSG00000114841	Q9P2D7	DYH1_HUMAN	Dynein heavy chain 1, axonemal (Axonemal beta dynein heavy chain 1) (Ciliary dynein heavy chain 1) (Heat shock regulated protein 1) (HSRF-1) (hDHC7)	DNAH1 DHC7 DNAHC1 KIAA1410
Disease	191040	7134	TNNC1	ENSG00000114854	P63316	TNNC1_HUMAN	Troponin C, slow skeletal and cardiac muscles (TN-C)	TNNC1 TNNC
Disease	600570	1181	CLCN2	ENSG00000114859	P51788	CLCN2_HUMAN	Chloride channel protein 2 (ClC-2)	CLCN2
Disease	605515	27086	FOXP1	ENSG00000114861	Q9H334	FOXP1_HUMAN	Forkhead box protein P1 (Mac-1-regulated forkhead) (MFH)	FOXP1 HSPC215
Disease	601465	1716	DGUOK	ENSG00000114956	Q16854	DGUOK_HUMAN	Deoxyguanosine kinase, mitochondrial (dGK) (EC 2.7.1.113)	DGUOK DGK
Disease	609414	200576	PIKFYVE	ENSG00000115020	Q9Y2I7	FYV1_HUMAN	1-phosphatidylinositol 3-phosphate 5-kinase (Phosphatidylinositol 3-phosphate 5-kinase) (EC 2.7.1.150) (FYVE finger-containing phosphoinositide kinase) (PIKfyve) (Phosphatidylinositol 3-phosphate 5-kinase type III) (PIPkin-III) (Type III PIP kinase)	PIKFYVE KIAA0981 PIP5K3
Disease	176947	7535	ZAP70	ENSG00000115085	P43403	ZAP70_HUMAN	Tyrosine-protein kinase ZAP-70 (EC 2.7.10.2) (70 kDa zeta-chain associated protein) (Syk-related tyrosine kinase)	ZAP70 SRK
Disease	176830	5443	POMC	ENSG00000115138	P01189	COLI_HUMAN	Pro-opiomelanocortin (POMC) (Corticotropin-lipotropin) [Cleaved into: NPP; Melanotropin gamma (Gamma-MSH); Potential peptide; Corticotropin (Adrenocorticotropic hormone) (ACTH); Melanocyte-stimulating hormone alpha (Alpha-MSH) (Melanotropin alpha); Corticotropin-like intermediary peptide (CLIP); Lipotropin beta (Beta-LPH); Lipotropin gamma (Gamma-LPH); Melanocyte-stimulating hormone beta (Beta-MS…	POMC
Disease	603681	9381	OTOF	ENSG00000115155	Q9HC10	OTOF_HUMAN	Otoferlin (Fer-1-like protein 2)	OTOF FER1L2
Disease	102576	90	ACVR1	ENSG00000115170	Q04771	ACVR1_HUMAN	Activin receptor type-1 (EC 2.7.11.30) (Activin receptor type I) (ACTR-I) (Activin receptor-like kinase 2) (ALK-2) (Serine/threonine-protein kinase receptor R1) (SKR1) (TGF-B superfamily receptor type I) (TSR-I)	ACVR1 ACVRLK2
Disease	137960	4358	MPV17	ENSG00000115204	P39210	MPV17_HUMAN	Protein Mpv17	MPV17
Disease	606687	8890	EIF2B4	ENSG00000115211	Q9UI10	EI2BD_HUMAN	Translation initiation factor eIF-2B subunit delta (eIF-2B GDP-GTP exchange factor subunit delta)	EIF2B4 EIF2BD
Disease	147558	3694	ITGB6	ENSG00000115221	P18564	ITB6_HUMAN	Integrin beta-6	ITGB6
Disease	609346	92840	REEP6	ENSG00000115255	Q96HR9	REEP6_HUMAN	Receptor expression-enhancing protein 6 (Polyposis locus protein 1-like 1)	REEP6 C19orf32 DP1L1
Disease	606951	64135	IFIH1	ENSG00000115267	Q9BYX4	IFIH1_HUMAN	Interferon-induced helicase C domain-containing protein 1 (EC 3.6.4.13) (Clinically amyopathic dermatomyositis autoantigen 140 kDa) (CADM-140 autoantigen) (Helicase with 2 CARD domains) (Helicard) (Interferon-induced with helicase C domain protein 1) (Melanoma differentiation-associated protein 5) (MDA-5) (Murabutide down-regulated protein) (RIG-I-like receptor 2) (RLR-2) (RNA helicase-DEAD box p…	IFIH1 MDA5 RH116
Disease	601336	7841	MOGS	ENSG00000115275	Q13724	MOGS_HUMAN	Mannosyl-oligosaccharide glucosidase (EC 3.2.1.106) (Processing A-glucosidase I)	MOGS GCS1
Disease	601825	374291	NDUFS7	ENSG00000115286	O75251	NDUS7_HUMAN	NADH dehydrogenase [ubiquinone] iron-sulfur protein 7, mitochondrial (EC 1.6.99.3) (EC 7.1.1.2) (Complex I-20kD) (CI-20kD) (NADH-ubiquinone oxidoreductase 20 kDa subunit) (PSST subunit)	NDUFS7
Disease	606441	27429	HTRA2	ENSG00000115317	O43464	HTRA2_HUMAN	Serine protease HTRA2, mitochondrial (EC 3.4.21.108) (High temperature requirement protein A2) (HtrA2) (Omi stress-regulated endoprotease) (Serine protease 25) (Serine proteinase OMI)	HTRA2 OMI PRSS25
Disease	601756	2591	GALNT3	ENSG00000115339	Q14435	GALT3_HUMAN	Polypeptide N-acetylgalactosaminyltransferase 3 (EC 2.4.1.41) (Polypeptide GalNAc transferase 3) (GalNAc-T3) (pp-GaNTase 3) (Protein-UDP acetylgalactosaminyltransferase 3) (UDP-GalNAc:polypeptide N-acetylgalactosaminyltransferase 3)	GALNT3
Disease	601548	2202	EFEMP1	ENSG00000115380	Q12805	FBLN3_HUMAN	EGF-containing fibulin-like extracellular matrix protein 1 (Extracellular protein S1-5) (Fibrillin-like protein) (Fibulin-3) (FIBL-3)	EFEMP1 FBLN3 FBNL
Disease	608111	55120	FANCL	ENSG00000115392	Q9NW38	FANCL_HUMAN	E3 ubiquitin-protein ligase FANCL (EC 2.3.2.27) (Fanconi anemia group L protein) (Fanconi anemia-associated polypeptide of 43 kDa) (FAAP43) (RING-type E3 ubiquitin transferase FANCL)	FANCL PHF9
Disease	135600	2335	FN1	ENSG00000115414	P02751	FINC_HUMAN	Fibronectin (FN) (Cold-insoluble globulin) (CIG) [Cleaved into: Anastellin; Ugl-Y1; Ugl-Y2; Ugl-Y3]	FN1 FN
Disease	600555	6772	STAT1	ENSG00000115415	P42224	STAT1_HUMAN	Signal transducer and activator of transcription 1-alpha/beta (Transcription factor ISGF-3 components p91/p84)	STAT1
Disease	603208	3769	KCNJ13	ENSG00000115474	O60928	KCJ13_HUMAN	Inward rectifier potassium channel 13 (Inward rectifier K(+) channel Kir7.1) (Potassium channel, inwardly rectifying subfamily J member 13)	KCNJ13
Disease	137167	2677	GGCX	ENSG00000115486	P38435	VKGC_HUMAN	Vitamin K-dependent gamma-carboxylase (EC 4.1.1.90) (Gamma-glutamyl carboxylase) (Peptidyl-glutamate 4-carboxylase) (Vitamin K gamma glutamyl carboxylase)	GGCX GC
Disease	605590	23451	SF3B1	ENSG00000115524	O75533	SF3B1_HUMAN	Splicing factor 3B subunit 1 (Pre-mRNA-splicing factor SF3b 155 kDa subunit) (SF3b155) (Spliceosome-associated protein 155) (SAP 155)	SF3B1 SAP155
Disease	604402	8869	ST3GAL5	ENSG00000115525	Q9UNP4	SIAT9_HUMAN	Lactosylceramide alpha-2,3-sialyltransferase (EC 2.4.99.9) (CMP-NeuAc:lactosylceramide alpha-2,3-sialyltransferase) (Ganglioside GM3 synthase) (ST3Gal V) (ST3GalV) (Sialyltransferase 9)	ST3GAL5 SIAT9 UNQ2510/PRO5998
Disease	606526	79083	MLPH	ENSG00000115648	Q9BV36	MELPH_HUMAN	Melanophilin (Exophilin-3) (Slp homolog lacking C2 domains a) (SlaC2-a) (Synaptotagmin-like protein 2a)	MLPH SLAC2A
Disease	605452	10058	ABCB6	ENSG00000115657	Q9NP58	ABCB6_HUMAN	ATP-binding cassette sub-family B member 6, mitochondrial (Mitochondrial ABC transporter 3) (Mt-ABC transporter 3) (P-glycoprotein-related protein) (Ubiquitously-expressed mammalian ABC half transporter)	ABCB6 MTABC3 PRP UMAT
Disease	608761	60482	SLC5A7	ENSG00000115665	Q9GZV3	SC5A7_HUMAN	High affinity choline transporter 1 (Hemicholinium-3-sensitive choline transporter) (CHT) (Solute carrier family 5 member 7)	SLC5A7 CHT1
Disease	606765	7173	TPO	ENSG00000115705	P07202	PERT_HUMAN	Thyroid peroxidase (TPO) (EC 1.11.1.8)	TPO
Disease	612283	5624	PROC	ENSG00000115718	P04070	PROC_HUMAN	Vitamin K-dependent protein C (EC 3.4.21.69) (Anticoagulant protein C) (Autoprothrombin IIA) (Blood coagulation factor XIV) [Cleaved into: Vitamin K-dependent protein C light chain; Vitamin K-dependent protein C heavy chain; Activation peptide]	PROC
Disease	612515	80067	DCAF17	ENSG00000115827	Q5H9S7	DCA17_HUMAN	DDB1- and CUL4-associated factor 17	DCAF17 C2orf37
Disease	602536	22930	RAB3GAP1	ENSG00000115839	Q15042	RB3GP_HUMAN	Rab3 GTPase-activating protein catalytic subunit (RAB3 GTPase-activating protein 130 kDa subunit) (Rab3-GAP p130) (Rab3-GAP)	RAB3GAP1 KIAA0066 RAB3GAP
Disease	603667	8604	SLC25A12	ENSG00000115840	O75746	CMC1_HUMAN	Calcium-binding mitochondrial carrier protein Aralar1 (Mitochondrial aspartate glutamate carrier 1) (Solute carrier family 25 member 12)	SLC25A12 ARALAR1
Disease	603202	3938	LCT	ENSG00000115850	P09848	LPH_HUMAN	Lactase-phlorizin hydrolase (Lactase-glycosylceramidase) [Includes: Lactase (EC 3.2.1.108); Phlorizin hydrolase (EC 3.2.1.62)]	LCT LPH
Disease	603084	1615	DARS	ENSG00000115866	P14868	SYDC_HUMAN	Aspartate--tRNA ligase, cytoplasmic (EC 6.1.1.12) (Aspartyl-tRNA synthetase) (AspRS) (Cell proliferation-inducing gene 40 protein)	DARS PIG40
Disease	600229	6509	SLC1A4	ENSG00000115902	P43007	SATT_HUMAN	Neutral amino acid transporter A (Alanine/serine/cysteine/threonine transporter 1) (ASCT-1) (SATT) (Solute carrier family 1 member 4)	SLC1A4 ASCT1 SATT
Disease	182530	6654	SOS1	ENSG00000115904	Q07889	SOS1_HUMAN	Son of sevenless homolog 1 (SOS-1)	SOS1
Disease	605197	8942	KYNU	ENSG00000115919	Q16719	KYNU_HUMAN	Kynureninase (EC 3.7.1.3) (L-kynurenine hydrolase)	KYNU
Disease	603056	5000	ORC4	ENSG00000115947	O43929	ORC4_HUMAN	Origin recognition complex subunit 4	ORC4 ORC4L
Disease	603518	7072	TIA1	ENSG00000116001	P31483	TIA1_HUMAN	Nucleolysin TIA-1 isoform p40 (RNA-binding protein TIA-1) (T-cell-restricted intracellular antigen-1) (TIA-1) (p40-TIA-1)	TIA1
Disease	604161	84634	KISS1R	ENSG00000116014	Q969F8	KISSR_HUMAN	KiSS-1 receptor (KiSS-1R) (G-protein coupled receptor 54) (G-protein coupled receptor OT7T175) (hOT7T175) (Hypogonadotropin-1) (Kisspeptins receptor) (Metastin receptor)	KISS1R AXOR12 GPR54
Disease	603349	2034	EPAS1	ENSG00000116016	Q99814	EPAS1_HUMAN	Endothelial PAS domain-containing protein 1 (EPAS-1) (Basic-helix-loop-helix-PAS protein MOP2) (Class E basic helix-loop-helix protein 73) (bHLHe73) (HIF-1-alpha-like factor) (HLF) (Hypoxia-inducible factor 2-alpha) (HIF-2-alpha) (HIF2-alpha) (Member of PAS protein 2) (PAS domain-containing protein 2)	EPAS1 BHLHE73 HIF2A MOP2 PASD2
Disease	192132	525	ATP6V1B1	ENSG00000116039	P15313	VATB1_HUMAN	V-type proton ATPase subunit B, kidney isoform (V-ATPase subunit B 1) (Endomembrane proton pump 58 kDa subunit) (Vacuolar proton pump subunit B 1)	ATP6V1B1 ATP6B1 VATB VPP3
Disease	600492	4780	NFE2L2	ENSG00000116044	Q16236	NF2L2_HUMAN	Nuclear factor erythroid 2-related factor 2 (NF-E2-related factor 2) (NFE2-related factor 2) (HEBP1) (Nuclear factor, erythroid derived 2, like 2)	NFE2L2 NRF2
Disease	600678	2956	MSH6	ENSG00000116062	P52701	MSH6_HUMAN	DNA mismatch repair protein Msh6 (hMSH6) (G/T mismatch-binding protein) (GTBP) (GTMBP) (MutS protein homolog 6) (MutS-alpha 160 kDa subunit) (p160)	MSH6 GTBP
Disease	182125	6697	SPR	ENSG00000116096	P35270	SPRE_HUMAN	Sepiapterin reductase (SPR) (EC 1.1.1.153)	SPR
Disease	606844	7840	ALMS1	ENSG00000116127	Q8TCU4	ALMS1_HUMAN	Alstrom syndrome protein 1	ALMS1 KIAA0328
Disease	167420	5396	PRRX1	ENSG00000116132	P54821	PRRX1_HUMAN	Paired mesoderm homeobox protein 1 (Homeobox protein PHOX1) (Paired-related homeobox protein 1) (PRX-1)	PRRX1 PMX1
Disease	606418	1718	DHCR24	ENSG00000116133	Q15392	DHC24_HUMAN	Delta(24)-sterol reductase (EC 1.3.1.72) (24-dehydrocholesterol reductase) (3-beta-hydroxysterol Delta-24-reductase) (Diminuto/dwarf1 homolog) (Seladin-1)	DHCR24 KIAA0018
Disease	616690	9731	CEP104	ENSG00000116198	O60308	CE104_HUMAN	Centrosomal protein of 104 kDa (Cep104)	CEP104 KIAA0562
Disease	604766	7827	NPHS2	ENSG00000116218	Q9NP85	PODO_HUMAN	Podocin	NPHS2
Disease	602533	11315	PARK7	ENSG00000116288	Q99497	PARK7_HUMAN	Protein/nucleic acid deglycase DJ-1 (EC 3.1.2.-) (EC 3.5.1.-) (EC 3.5.1.124) (Maillard deglycase) (Oncogene DJ1) (Parkinson disease protein 7) (Parkinsonism-associated deglycase) (Protein DJ-1) (DJ-1)	PARK7
Disease	102771	271	AMPD2	ENSG00000116337	Q01433	AMPD2_HUMAN	AMP deaminase 2 (EC 3.5.4.6) (AMP deaminase isoform L)	AMPD2
Disease	608205	51102	MECR	ENSG00000116353	Q9BV79	MECR_HUMAN	Enoyl-[acyl-carrier-protein] reductase, mitochondrial (EC 1.3.1.104) (2-enoyl thioester reductase) (Nuclear receptor-binding factor 1) (HsNrbf-1) (NRBF-1)	MECR NBRF1 CGI-63
Disease	607999	55870	ASH1L	ENSG00000116539	Q9NR48	ASH1L_HUMAN	Histone-lysine N-methyltransferase ASH1L (EC 2.1.1.43) (ASH1-like protein) (huASH1) (Absent small and homeotic disks protein 1 homolog) (Lysine N-methyltransferase 2H)	ASH1L KIAA1420 KMT2H
Disease	610389	28956	LAMTOR2	ENSG00000116586	Q9Y2Q5	LTOR2_HUMAN	Ragulator complex protein LAMTOR2 (Endosomal adaptor protein p14) (Late endosomal/lysosomal Mp1-interacting protein) (Late endosomal/lysosomal adaptor and MAPK and MTOR activator 2) (Mitogen-activated protein-binding protein-interacting protein) (MAPBP-interacting protein) (Roadblock domain-containing protein 3)	LAMTOR2 MAPBPIP ROBLD3 HSPC003
Disease	615730	85440	DOCK7	ENSG00000116641	Q96N67	DOCK7_HUMAN	Dedicator of cytokinesis protein 7	DOCK7 KIAA1771
Disease	608375	9829	DNAJC6	ENSG00000116675	O75061	AUXI_HUMAN	Putative tyrosine-protein phosphatase auxilin (EC 3.1.3.48) (DnaJ homolog subfamily C member 6)	DNAJC6 KIAA0473
Disease	601007	3953	LEPR	ENSG00000116678	P48357	LEPR_HUMAN	Leptin receptor (LEP-R) (HuB219) (OB receptor) (OB-R) (CD antigen CD295)	LEPR DB OBR
Disease	608507	9927	MFN2	ENSG00000116688	O95140	MFN2_HUMAN	Mitofusin-2 (EC 3.6.5.-) (Transmembrane GTPase MFN2)	MFN2 CPRP1 KIAA0214
Disease	604283	10216	PRG4	ENSG00000116690	Q92954	PRG4_HUMAN	Proteoglycan 4 (Lubricin) (Megakaryocyte-stimulating factor) (Superficial zone proteoglycan) [Cleaved into: Proteoglycan 4 C-terminal part]	PRG4 MSF SZP
Disease	608515	4688	NCF2	ENSG00000116701	P19878	NCF2_HUMAN	Neutrophil cytosol factor 2 (NCF-2) (67 kDa neutrophil oxidase factor) (NADPH oxidase activator 2) (Neutrophil NADPH oxidase factor 2) (p67-phox)	NCF2 NOXA2 P67PHOX
Disease	610804	23169	SLC35D1	ENSG00000116704	Q9NTN3	S35D1_HUMAN	UDP-glucuronic acid/UDP-N-acetylgalactosamine transporter (UDP-GlcA/UDP-GalNAc transporter) (Solute carrier family 35 member D1) (UDP-galactose transporter-related protein 7) (UGTrel7)	SLC35D1 KIAA0260 UGTREL7
Disease	600522	5321	PLA2G4A	ENSG00000116711	P47712	PA24A_HUMAN	Cytosolic phospholipase A2 (cPLA2) (Phospholipase A2 group IVA) [Includes: Phospholipase A2 (EC 3.1.1.4) (Phosphatidylcholine 2-acylhydrolase); Lysophospholipase (EC 3.1.1.5)]	PLA2G4A CPLA2 PLA2G4
Disease	180069	6121	RPE65	ENSG00000116745	Q16518	RPE65_HUMAN	Retinoid isomerohydrolase (EC 3.1.1.64) (All-trans-retinyl-palmitate hydrolase) (Meso-zeaxanthin isomerase) (EC 5.3.3.-) (Retinal pigment epithelium-specific 65 kDa protein) (Retinol isomerase)	RPE65
Disease	102770	270	AMPD1	ENSG00000116748	P23109	AMPD1_HUMAN	AMP deaminase 1 (EC 3.5.4.6) (AMP deaminase isoform M) (Myoadenylate deaminase)	AMPD1
Disease	607657	1491	CTH	ENSG00000116761	P32929	CGL_HUMAN	Cystathionine gamma-lyase (EC 4.4.1.1) (Cysteine-protein sulfhydrase) (Gamma-cystathionase)	CTH
Disease	613932	51086	TNNI3K	ENSG00000116783	Q59H18	TNI3K_HUMAN	Serine/threonine-protein kinase TNNI3K (EC 2.7.11.1) (Cardiac ankyrin repeat kinase) (Cardiac troponin I-interacting kinase) (TNNI3-interacting kinase)	TNNI3K CARK
Disease	610624	54936	ADPRHL2	ENSG00000116863	Q9NX46	ARHL2_HUMAN	ADP-ribose glycohydrolase ARH3 (ADP-ribosylhydrolase 3) (O-acetyl-ADP-ribose deacetylase ARH3) (EC 3.5.1.-) (Poly(ADP-ribose) glycohydrolase ARH3) (EC 3.2.1.143) ([Protein ADP-ribosylarginine] hydrolase-like protein 2) ([Protein ADP-ribosylserine] hydrolase) (EC 3.2.2.-)	ADPRHL2 ARH3
Disease	604733	10352	WARS2	ENSG00000116874	Q9UGM6	SYWM_HUMAN	Tryptophan--tRNA ligase, mitochondrial (EC 6.1.1.2) ((Mt)TrpRS) (Tryptophanyl-tRNA synthetase) (TrpRS)	WARS2
Disease	602744	8443	GNPAT	ENSG00000116906	O15228	GNPAT_HUMAN	Dihydroxyacetone phosphate acyltransferase (DAP-AT) (DHAP-AT) (EC 2.3.1.42) (Acyl-CoA:dihydroxyacetonephosphateacyltransferase) (Glycerone-phosphate O-acyltransferase)	GNPAT DAPAT DHAPAT
Disease	156570	4548	MTR	ENSG00000116984	Q99707	METH_HUMAN	Methionine synthase (EC 2.1.1.13) (5-methyltetrahydrofolate--homocysteine methyltransferase) (Vitamin-B12 dependent methionine synthase) (MS)	MTR
Disease	603537	9132	KCNQ4	ENSG00000117013	P56696	KCNQ4_HUMAN	Potassium voltage-gated channel subfamily KQT member 4 (KQT-like 4) (Potassium channel subunit alpha KvLQT4) (Voltage-gated potassium channel subunit Kv7.4)	KCNQ4
Disease	611223	10000	AKT3	ENSG00000117020	Q9Y243	AKT3_HUMAN	RAC-gamma serine/threonine-protein kinase (EC 2.7.11.1) (Protein kinase Akt-3) (Protein kinase B gamma) (PKB gamma) (RAC-PK-gamma) (STK-2)	AKT3 PKBG
Disease	607008	34	ACADM	ENSG00000117054	P11310	ACADM_HUMAN	Medium-chain specific acyl-CoA dehydrogenase, mitochondrial (MCAD) (EC 1.3.8.7)	ACADM
Disease	185470	6390	SDHB	ENSG00000117118	P21912	SDHB_HUMAN	Succinate dehydrogenase [ubiquinone] iron-sulfur subunit, mitochondrial (EC 1.3.5.1) (Iron-sulfur subunit of complex II) (Ip)	SDHB SDH SDH1
Disease	605393	10765	KDM5B	ENSG00000117139	Q9UGL1	KDM5B_HUMAN	Lysine-specific demethylase 5B (EC 1.14.11.-) (Cancer/testis antigen 31) (CT31) (Histone demethylase JARID1B) (Jumonji/ARID domain-containing protein 1B) (PLU-1) (Retinoblastoma-binding protein 2 homolog 1) (RBP2-H1)	KDM5B JARID1B PLU1 RBBP2H1
Disease	613898	3155	HMGCL	ENSG00000117305	P35914	HMGCL_HUMAN	Hydroxymethylglutaryl-CoA lyase, mitochondrial (HL) (HMG-CoA lyase) (EC 4.1.3.4) (3-hydroxy-3-methylglutarate-CoA lyase)	HMGCL
Disease	606953	2582	GALE	ENSG00000117308	Q14376	GALE_HUMAN	UDP-glucose 4-epimerase (EC 5.1.3.2) (Galactowaldenase) (UDP-N-acetylgalactosamine 4-epimerase) (UDP-GalNAc 4-epimerase) (UDP-N-acetylglucosamine 4-epimerase) (UDP-GlcNAc 4-epimerase) (EC 5.1.3.7) (UDP-galactose 4-epimerase)	GALE
Disease	120650	1380	CR2	ENSG00000117322	P20023	CR2_HUMAN	Complement receptor type 2 (Cr2) (Complement C3d receptor) (Epstein-Barr virus receptor) (EBV receptor) (CD antigen CD21)	CR2 C3DR
Disease	607301	9129	PRPF3	ENSG00000117360	O43395	PRPF3_HUMAN	U4/U6 small nuclear ribonucleoprotein Prp3 (Pre-mRNA-splicing factor 3) (hPrp3) (U4/U6 snRNP 90 kDa protein)	PRPF3 HPRP3 PRP3
Disease	610339	64175	P3H1	ENSG00000117385	Q32P28	P3H1_HUMAN	Prolyl 3-hydroxylase 1 (EC 1.14.11.7) (Growth suppressor 1) (Leucine- and proline-enriched proteoglycan 1) (Leprecan-1)	P3H1 GROS1 LEPRE1 PSEC0109
Disease	138140	6513	SLC2A1	ENSG00000117394	P11166	GTR1_HUMAN	Solute carrier family 2, facilitated glucose transporter member 1 (Glucose transporter type 1, erythrocyte/brain) (GLUT-1) (HepG2 glucose transporter)	SLC2A1 GLUT1
Disease	159530	4352	MPL	ENSG00000117400	P40238	TPOR_HUMAN	Thrombopoietin receptor (TPO-R) (Myeloproliferative leukemia protein) (Proto-oncogene c-Mpl) (CD antigen CD110)	MPL TPOR
Disease	603673	8643	PTCH2	ENSG00000117425	Q9Y6C5	PTC2_HUMAN	Protein patched homolog 2 (PTC2)	PTCH2 UNQ560/PRO1121/PRO57079
Disease	176763	5052	PRDX1	ENSG00000117450	Q06830	PRDX1_HUMAN	Peroxiredoxin-1 (EC 1.11.1.15) (Natural killer cell-enhancing factor A) (NKEF-A) (Proliferation-associated gene protein) (PAG) (Thioredoxin peroxidase 2) (Thioredoxin-dependent peroxide reductase 2)	PRDX1 PAGA PAGB TDPX2
Disease	603941	10560	SLC19A2	ENSG00000117479	O60779	S19A2_HUMAN	Thiamine transporter 1 (ThTr-1) (ThTr1) (Solute carrier family 19 member 2) (Thiamine carrier 1) (TC1)	SLC19A2 THT1 TRMA
Disease	134638	356	FASLG	ENSG00000117560	P48023	TNFL6_HUMAN	Tumor necrosis factor ligand superfamily member 6 (Apoptosis antigen ligand) (APTL) (CD95 ligand) (CD95-L) (Fas antigen ligand) (Fas ligand) (FasL) (CD antigen CD178) [Cleaved into: Tumor necrosis factor ligand superfamily member 6, membrane form; Tumor necrosis factor ligand superfamily member 6, soluble form (Receptor-binding FasL ectodomain) (Soluble Fas ligand) (sFasL); ADAM10-processed FasL …	FASLG APT1LG1 CD95L FASL TNFSF6
Disease	610956	55157	DARS2	ENSG00000117593	Q6PI48	SYDM_HUMAN	Aspartate--tRNA ligase, mitochondrial (EC 6.1.1.12) (Aspartyl-tRNA synthetase) (AspRS)	DARS2
Disease	600713	3290	HSD11B1	ENSG00000117594	P28845	DHI1_HUMAN	Corticosteroid 11-beta-dehydrogenase isozyme 1 (EC 1.1.1.146) (11-beta-hydroxysteroid dehydrogenase 1) (11-DH) (11-beta-HSD1) (Short chain dehydrogenase/reductase family 26C member 1)	HSD11B1 HSD11 HSD11L SDR26C1
Disease	607199	3664	IRF6	ENSG00000117595	O14896	IRF6_HUMAN	Interferon regulatory factor 6 (IRF-6)	IRF6
Disease	107300	462	SERPINC1	ENSG00000117601	P01008	ANT3_HUMAN	Antithrombin-III (ATIII) (Serpin C1)	SERPINC1 AT3 PRO0309
Disease	608172	79947	DHDDS	ENSG00000117682	Q86SQ9	DHDDS_HUMAN	Dehydrodolichyl diphosphate synthase complex subunit DHDDS (EC 2.5.1.87) (Cis-isoprenyltransferase) (CIT) (Cis-IPTase) (Cis-prenyltransferase subunit hCIT) (Epididymis tissue protein Li 189m)	DHDDS HDS
Disease	603024	8289	ARID1A	ENSG00000117713	O14497	ARI1A_HUMAN	AT-rich interactive domain-containing protein 1A (ARID domain-containing protein 1A) (B120) (BRG1-associated factor 250) (BAF250) (BRG1-associated factor 250a) (BAF250A) (Osa homolog 1) (hOSA1) (SWI-like protein) (SWI/SNF complex protein p270) (SWI/SNF-related, matrix-associated, actin-dependent regulator of chromatin subfamily F member 1) (hELD)	ARID1A BAF250 BAF250A C1orf4 OSA1 SMARCF1
Disease	600236	1063	CENPF	ENSG00000117724	P49454	CENPF_HUMAN	Centromere protein F (CENP-F) (AH antigen) (Kinetochore protein CENPF) (Mitosin)	CENPF
Disease	116840	1509	CTSD	ENSG00000117984	P07339	CATD_HUMAN	Cathepsin D (EC 3.4.23.5) [Cleaved into: Cathepsin D light chain; Cathepsin D heavy chain]	CTSD CPSD
Disease	612502	78989	COLEC11	ENSG00000118004	Q9BWP8	COL11_HUMAN	Collectin-11 (Collectin kidney protein 1) (CL-K1)	COLEC11 UNQ596/PRO1182
Disease	604358	10274	STAG1	ENSG00000118007	Q8WVM7	STAG1_HUMAN	Cohesin subunit SA-1 (SCC3 homolog 1) (Stromal antigen 1)	STAG1 SA1 SCC3
Disease	602216	6794	STK11	ENSG00000118046	Q15831	STK11_HUMAN	Serine/threonine-protein kinase STK11 (EC 2.7.11.1) (Liver kinase B1) (LKB1) (hLKB1) (Renal carcinoma antigen NY-REN-19)	STK11 LKB1 PJS
Disease	159555	4297	KMT2A	ENSG00000118058	Q03164	KMT2A_HUMAN	Histone-lysine N-methyltransferase 2A (Lysine N-methyltransferase 2A) (EC 2.1.1.43) (ALL-1) (CXXC-type zinc finger protein 7) (Myeloid/lymphoid or mixed-lineage leukemia) (Myeloid/lymphoid or mixed-lineage leukemia protein 1) (Trithorax-like protein) (Zinc finger protein HRX) [Cleaved into: MLL cleavage product N320 (N-terminal cleavage product of 320 kDa) (p320); MLL cleavage product C180 (C-ter…	KMT2A ALL1 CXXC7 HRX HTRX MLL MLL1 TRX1
Disease	275360	11181	TREH	ENSG00000118094	O43280	TREA_HUMAN	Trehalase (EC 3.2.1.28) (Alpha,alpha-trehalase) (Alpha,alpha-trehalose glucohydrolase)	TREH TREA
Disease	107680	335	APOA1	ENSG00000118137	P02647	APOA1_HUMAN	Apolipoprotein A-I (Apo-AI) (ApoA-I) (Apolipoprotein A1) [Cleaved into: Proapolipoprotein A-I (ProapoA-I); Truncated apolipoprotein A-I (Apolipoprotein A-I(1-242))]	APOA1
Disease	615620	11133	KPTN	ENSG00000118162	Q9Y664	KPTN_HUMAN	KICSTOR complex protein kaptin (Actin-associated protein 2E4)	KPTN
Disease	611279	9928	KIF14	ENSG00000118193	Q15058	KIF14_HUMAN	Kinesin-like protein KIF14	KIF14 KIAA0042
Disease	191045	7139	TNNT2	ENSG00000118194	P45379	TNNT2_HUMAN	Troponin T, cardiac muscle (TnTc) (Cardiac muscle troponin T) (cTnT)	TNNT2
Disease	615464	83479	DDX59	ENSG00000118197	Q5T1V6	DDX59_HUMAN	Probable ATP-dependent RNA helicase DDX59 (EC 3.6.4.13) (DEAD box protein 59) (Zinc finger HIT domain-containing protein 5)	DDX59 ZNHIT5
Disease	605537	22926	ATF6	ENSG00000118217	P18850	ATF6A_HUMAN	Cyclic AMP-dependent transcription factor ATF-6 alpha (cAMP-dependent transcription factor ATF-6 alpha) (Activating transcription factor 6 alpha) (ATF6-alpha) [Cleaved into: Processed cyclic AMP-dependent transcription factor ATF-6 alpha]	ATF6
Disease	123690	1421	CRYGD	ENSG00000118231	P07320	CRGD_HUMAN	Gamma-crystallin D (Gamma-D-crystallin) (Gamma-crystallin 4)	CRYGD CRYG4
Disease	123810	1385	CREB1	ENSG00000118260	P16220	CREB1_HUMAN	Cyclic AMP-responsive element-binding protein 1 (CREB-1) (cAMP-responsive element-binding protein 1)	CREB1
Disease	176300	7276	TTR	ENSG00000118271	P02766	TTHY_HUMAN	Transthyretin (ATTR) (Prealbumin) (TBPA)	TTR PALB
Disease	605512	6785	ELOVL4	ENSG00000118402	Q9GZR5	ELOV4_HUMAN	Elongation of very long chain fatty acids protein 4 (EC 2.3.1.199) (3-keto acyl-CoA synthase ELOVL4) (ELOVL fatty acid elongase 4) (ELOVL FA elongase 4) (Very long chain 3-ketoacyl-CoA synthase 4) (Very long chain 3-oxoacyl-CoA synthase 4)	ELOVL4
Disease	191163	7128	TNFAIP3	ENSG00000118503	P21580	TNAP3_HUMAN	Tumor necrosis factor alpha-induced protein 3 (TNF alpha-induced protein 3) (EC 2.3.2.-) (EC 3.4.19.12) (OTU domain-containing protein 7C) (Putative DNA-binding protein A20) (Zinc finger protein A20) [Cleaved into: A20p50; A20p37]	TNFAIP3 OTUD7C
Disease	608313	383	ARG1	ENSG00000118520	P05089	ARGI1_HUMAN	Arginase-1 (EC 3.5.3.1) (Liver-type arginase) (Type I arginase)	ARG1
Disease	618085	83449	PMFBP1	ENSG00000118557	Q8TBY8	PMFBP_HUMAN	Polyamine-modulated factor 1-binding protein 1 (PMF-1-binding protein)	PMFBP1
Disease	605862	10329	RXYLT1	ENSG00000118600	Q9Y2B1	RXLT1_HUMAN	Ribitol-5-phosphate xylosyltransferase 1 (EC 2.4.2.-) (Transmembrane protein 5) (UDP-D-xylose:ribitol-5-phosphate beta1,4-xylosyltransferase)	RXYLT1 TMEM5
Disease	139190	2691	GHRH	ENSG00000118702	P01286	SLIB_HUMAN	Somatoliberin (Growth hormone-releasing factor) (GRF) (Growth hormone-releasing hormone) (GHRH) (Somatocrinin) (Somatorelin) (Sermorelin)	GHRH GHRF
Disease	114251	845	CASQ2	ENSG00000118729	O14958	CASQ2_HUMAN	Calsequestrin-2 (Calsequestrin, cardiac muscle isoform)	CASQ2
Disease	173910	5311	PKD2	ENSG00000118762	Q13563	PKD2_HUMAN	Polycystin-2 (PC2) (Autosomal dominant polycystic kidney disease type II protein) (Polycystic kidney disease 2 protein) (Polycystwin) (R48321) (Transient receptor potential cation channel subfamily P member 2)	PKD2 TRPP2
Disease	609275	25782	RAB3GAP2	ENSG00000118873	Q9H2M9	RBGPR_HUMAN	Rab3 GTPase-activating protein non-catalytic subunit (RGAP-iso) (Rab3 GTPase-activating protein 150 kDa subunit) (Rab3-GAP p150) (Rab3-GAP150) (Rab3-GAP regulatory subunit)	RAB3GAP2 KIAA0839
Disease	613602	57539	WDR35	ENSG00000118965	Q9P2L0	WDR35_HUMAN	WD repeat-containing protein 35 (Intraflagellar transport protein 121 homolog)	WDR35 IFT121 KIAA1336
Disease	123833	894	CCND2	ENSG00000118971	P30279	CCND2_HUMAN	G1/S-specific cyclin-D2	CCND2
Disease	605380	8074	FGF23	ENSG00000118972	Q9GZV9	FGF23_HUMAN	Fibroblast growth factor 23 (FGF-23) (Phosphatonin) (Tumor-derived hypophosphatemia-inducing factor) [Cleaved into: Fibroblast growth factor 23 N-terminal peptide; Fibroblast growth factor 23 C-terminal peptide]	FGF23 HYPF UNQ3027/PRO9828
Disease	603839	4709	NDUFB3	ENSG00000119013	O43676	NDUB3_HUMAN	NADH dehydrogenase [ubiquinone] 1 beta subcomplex subunit 3 (Complex I-B12) (CI-B12) (NADH-ubiquinone oxidoreductase B12 subunit)	NDUFB3
Disease	608148	23314	SATB2	ENSG00000119042	Q9UPW6	SATB2_HUMAN	DNA-binding protein SATB2 (Special AT-rich sequence-binding protein 2)	SATB2 KIAA1034
Disease	607009	140803	TRPM6	ENSG00000119121	Q9BX84	TRPM6_HUMAN	Transient receptor potential cation channel subfamily M member 6 (EC 2.7.11.1) (Channel kinase 2) (Melastatin-related TRP cation channel 6)	TRPM6 CHAK2
Disease	607709	9414	TJP2	ENSG00000119139	Q9UDY2	ZO2_HUMAN	Tight junction protein ZO-2 (Tight junction protein 2) (Zona occludens protein 2) (Zonula occludens protein 2)	TJP2 X104 ZO2
Disease	613363	89891	WDR34	ENSG00000119333	Q96EX3	WDR34_HUMAN	WD repeat-containing protein 34	WDR34
Disease	600960	6418	SET	ENSG00000119335	Q01105	SET_HUMAN	Protein SET (HLA-DR-associated protein II) (Inhibitor of granzyme A-activated DNase) (IGAAD) (PHAPII) (Phosphatase 2A inhibitor I2PP2A) (I-2PP2A) (Template-activating factor I) (TAF-I)	SET
Disease	603371	2733	GLE1	ENSG00000119392	Q53GS7	GLE1_HUMAN	Nucleoporin GLE1 (hGLE1) (GLE1-like protein)	GLE1 GLE1L
Disease	602290	22954	TRIM32	ENSG00000119401	Q13049	TRI32_HUMAN	E3 ubiquitin-protein ligase TRIM32 (EC 2.3.2.27) (72 kDa Tat-interacting protein) (RING-type E3 ubiquitin transferase TRIM32) (Tripartite motif-containing protein 32) (Zinc finger protein HT2A)	TRIM32 HT2A
Disease	600542	8013	NR4A3	ENSG00000119508	Q92570	NR4A3_HUMAN	Nuclear receptor subfamily 4 group A member 3 (Mitogen-induced nuclear orphan receptor) (Neuron-derived orphan receptor 1) (Nuclear hormone receptor NOR-1)	NR4A3 CHN CSMF MINOR NOR1 TEC
Disease	243305	27130	INVS	ENSG00000119509	Q9Y283	INVS_HUMAN	Inversin (Inversion of embryo turning homolog) (Nephrocystin-2)	INVS INV NPHP2
Disease	607905	85365	ALG2	ENSG00000119523	Q9H553	ALG2_HUMAN	Alpha-1,3/1,6-mannosyltransferase ALG2 (EC 2.4.1.132) (EC 2.4.1.257) (Asparagine-linked glycosylation protein 2 homolog) (GDP-Man:Man(1)GlcNAc(2)-PP-Dol alpha-1,3-mannosyltransferase) (GDP-Man:Man(1)GlcNAc(2)-PP-dolichol mannosyltransferase) (GDP-Man:Man(2)GlcNAc(2)-PP-Dol alpha-1,6-mannosyltransferase)	ALG2 UNQ666/PRO1298
Disease	138971	1441	CSF3R	ENSG00000119535	Q99062	CSF3R_HUMAN	Granulocyte colony-stimulating factor receptor (G-CSF receptor) (G-CSF-R) (CD antigen CD114)	CSF3R GCSFR
Disease	136440	2531	KDSR	ENSG00000119537	Q06136	KDSR_HUMAN	3-ketodihydrosphingosine reductase (KDS reductase) (EC 1.1.1.102) (3-dehydrosphinganine reductase) (Follicular variant translocation protein 1) (FVT-1) (Short chain dehydrogenase/reductase family 35C member 1)	KDSR FVT1 SDR35C1
Disease	142993	338917	VSX2	ENSG00000119614	P58304	VSX2_HUMAN	Visual system homeobox 2 (Ceh-10 homeodomain-containing homolog) (Homeobox protein CHX10)	VSX2 CHX10 HOX10
Disease	609798	91754	NEK9	ENSG00000119638	Q8TD19	NEK9_HUMAN	Serine/threonine-protein kinase Nek9 (EC 2.7.11.1) (Nercc1 kinase) (Never in mitosis A-related kinase 9) (NimA-related protein kinase 9) (NimA-related kinase 8) (Nek8)	NEK9 KIAA1995 NEK8 NERCC
Disease	614068	112752	IFT43	ENSG00000119650	Q96FT9	IFT43_HUMAN	Intraflagellar transport protein 43 homolog	IFT43 C14orf179
Disease	601015	10577	NPC2	ENSG00000119655	P61916	NPC2_HUMAN	NPC intracellular cholesterol transporter 2 (Epididymal secretory protein E1) (Human epididymis-specific protein 1) (He1) (Niemann-Pick disease type C2 protein)	NPC2 HE1
Disease	610062	83544	DNAL1	ENSG00000119661	Q4LDG9	DNAL1_HUMAN	Dynein light chain 1, axonemal (LC1)	DNAL1 C14orf168
Disease	611720	64207	IRF2BPL	ENSG00000119669	Q9H1B7	I2BPL_HUMAN	Interferon regulatory factor 2-binding protein-like (Enhanced at puberty protein 1)	IRF2BPL C14orf4 EAP1 KIAA1865 My039
Disease	602091	4053	LTBP2	ENSG00000119681	Q14767	LTBP2_HUMAN	Latent-transforming growth factor beta-binding protein 2 (LTBP-2)	LTBP2 C14orf141 LTBP3
Disease	604395	27030	MLH3	ENSG00000119684	Q9UHC1	MLH3_HUMAN	DNA mismatch repair protein Mlh3 (MutL protein homolog 3)	MLH3
Disease	612268	23093	TTLL5	ENSG00000119685	Q6EMB2	TTLL5_HUMAN	Tubulin polyglutamylase TTLL5 (EC 6.-.-.-) (SRC1 and TIF2-associated modulatory protein) (Tubulin--tyrosine ligase-like protein 5)	TTLL5 KIAA0998 STAMP
Disease	610865	55640	FLVCR2	ENSG00000119686	Q9UPI3	FLVC2_HUMAN	Feline leukemia virus subgroup C receptor-related protein 2 (Calcium-chelate transporter) (CCT)	FLVCR2 C14orf58
Disease	603214	5826	ABCD4	ENSG00000119688	O14678	ABCD4_HUMAN	ATP-binding cassette sub-family D member 4 (PMP70-related protein) (P70R) (Peroxisomal membrane protein 1-like) (PXMP1-L) (Peroxisomal membrane protein 69) (PMP69)	ABCD4 PXMP1L
Disease	190230	7043	TGFB3	ENSG00000119699	P10600	TGFB3_HUMAN	Transforming growth factor beta-3 proprotein [Cleaved into: Latency-associated peptide (LAP); Transforming growth factor beta-3 (TGF-beta-3)]	TGFB3
Disease	603178	4329	ALDH6A1	ENSG00000119711	Q02252	MMSA_HUMAN	Methylmalonate-semialdehyde dehydrogenase [acylating], mitochondrial (MMSDH) (Malonate-semialdehyde dehydrogenase [acylating]) (EC 1.2.1.18) (EC 1.2.1.27) (Aldehyde dehydrogenase family 6 member A1)	ALDH6A1 MMSDH
Disease	601404	8111	GPR68	ENSG00000119714	Q15743	OGR1_HUMAN	Ovarian cancer G-protein coupled receptor 1 (OGR-1) (G-protein coupled receptor 68) (GPR12A) (Sphingosylphosphorylcholine receptor)	GPR68 OGR1
Disease	602167	2103	ESRRB	ENSG00000119715	O95718	ERR2_HUMAN	Steroid hormone receptor ERR2 (ERR beta-2) (Estrogen receptor-like 2) (Estrogen-related receptor beta) (ERR-beta) (Nuclear receptor subfamily 3 group B member 2)	ESRRB ERRB2 ESRL2 NR3B2
Disease	606454	8892	EIF2B2	ENSG00000119718	P49770	EI2BB_HUMAN	Translation initiation factor eIF-2B subunit beta (S20I15) (S20III15) (eIF-2B GDP-GTP exchange factor subunit beta)	EIF2B2 EIF2BB
Disease	614647	51004	COQ6	ENSG00000119723	Q9Y2Z9	COQ6_HUMAN	Ubiquinone biosynthesis monooxygenase COQ6, mitochondrial (EC 1.14.13.-) (Coenzyme Q10 monooxygenase 6)	COQ6 CGI-10
Disease	602769	1788	DNMT3A	ENSG00000119772	Q9Y6K1	DNM3A_HUMAN	DNA (cytosine-5)-methyltransferase 3A (Dnmt3a) (EC 2.1.1.37) (DNA methyltransferase HsaIIIA) (DNA MTase HsaIIIA) (M.HsaIIIA)	DNMT3A
Disease	606557	53335	BCL11A	ENSG00000119866	Q9H165	BC11A_HUMAN	B-cell lymphoma/leukemia 11A (BCL-11A) (B-cell CLL/lymphoma 11A) (COUP-TF-interacting protein 1) (Ecotropic viral integration site 9 protein homolog) (EVI-9) (Zinc finger protein 856)	BCL11A CTIP1 EVI9 KIAA1809 ZNF856
Disease	604594	9419	CRIPT	ENSG00000119878	Q9P021	CRIPT_HUMAN	Cysteine-rich PDZ-binding protein (Cysteine-rich interactor of PDZ three) (Cysteine-rich interactor of PDZ3)	CRIPT HSPC139
Disease	185535	4072	EPCAM	ENSG00000119888	P16422	EPCAM_HUMAN	Epithelial cell adhesion molecule (Ep-CAM) (Adenocarcinoma-associated antigen) (Cell surface glycoprotein Trop-1) (Epithelial cell surface antigen) (Epithelial glycoprotein) (EGP) (Epithelial glycoprotein 314) (EGP314) (hEGP314) (KS 1/4 antigen) (KSA) (Major gastrointestinal tumor-associated protein GA733-2) (Tumor-associated calcium signal transducer 1) (CD antigen CD326)	EPCAM GA733-2 M1S2 M4S1 MIC18 TACSTD1 TROP1
Disease	604322	26503	SLC17A5	ENSG00000119899	Q9NRA2	S17A5_HUMAN	Sialin (H(+)/nitrate cotransporter) (H(+)/sialic acid cotransporter) (AST) (Membrane glycoprotein HP59) (Solute carrier family 17 member 5) (Vesicular H(+)/Aspartate-glutamate cotransporter)	SLC17A5
Disease	600020	4601	MXI1	ENSG00000119950	P50539	MXI1_HUMAN	Max-interacting protein 1 (Max interactor 1) (Class C basic helix-loop-helix protein 11) (bHLHc11)	MXI1 BHLHC11
Disease	603946	3070	HELLS	ENSG00000119969	Q9NRZ9	HELLS_HUMAN	Lymphoid-specific helicase (EC 3.6.4.-) (Proliferation-associated SNF2-like protein) (SWI/SNF2-related matrix-associated actin-dependent regulator of chromatin subfamily A member 6)	HELLS PASG SMARCA6 Nbla10143
Disease	613847	26123	TCTN3	ENSG00000119977	Q6NUS6	TECT3_HUMAN	Tectonic-3	TCTN3 C10orf61 TECT3 PSEC0041 UNQ1881/PRO4324
Disease	606417	55717	WDR11	ENSG00000120008	Q9BZH6	WDR11_HUMAN	WD repeat-containing protein 11 (Bromodomain and WD repeat-containing protein 2) (WD repeat-containing protein 15)	WDR11 BRWD2 KIAA1351 WDR15
Disease	138180	2805	GOT1	ENSG00000120053	P17174	AATC_HUMAN	Aspartate aminotransferase, cytoplasmic (cAspAT) (EC 2.6.1.1) (EC 2.6.1.3) (Cysteine aminotransferase, cytoplasmic) (Cysteine transaminase, cytoplasmic) (cCAT) (Glutamate oxaloacetate transaminase 1) (Transaminase A)	GOT1
Disease	603103	1369	CPN1	ENSG00000120054	P15169	CBPN_HUMAN	Carboxypeptidase N catalytic chain (CPN) (EC 3.4.17.3) (Anaphylatoxin inactivator) (Arginine carboxypeptidase) (Carboxypeptidase N polypeptide 1) (Carboxypeptidase N small subunit) (Kininase-1) (Lysine carboxypeptidase) (Plasma carboxypeptidase B) (Serum carboxypeptidase N) (SCPN)	CPN1 ACBP
Disease	612452	284058	KANSL1	ENSG00000120071	Q7Z3B3	KANL1_HUMAN	KAT8 regulatory NSL complex subunit 1 (MLL1/MLL complex subunit KANSL1) (MSL1 homolog 1) (hMSL1v1) (NSL complex protein NSL1) (Non-specific lethal 1 homolog)	KANSL1 CENP-36 KIAA1267 MSL1V1 NSL1
Disease	142968	3211	HOXB1	ENSG00000120094	P14653	HXB1_HUMAN	Homeobox protein Hox-B1 (Homeobox protein Hox-2I)	HOXB1 HOX2I
Disease	123101	4488	MSX2	ENSG00000120149	P35548	MSX2_HUMAN	Homeobox protein MSX-2 (Homeobox protein Hox-8)	MSX2 HOX8
Disease	600221	7010	TEK	ENSG00000120156	Q02763	TIE2_HUMAN	Angiopoietin-1 receptor (EC 2.7.10.1) (Endothelial tyrosine kinase) (Tunica interna endothelial cell kinase) (Tyrosine kinase with Ig and EGF homology domains-2) (Tyrosine-protein kinase receptor TEK) (Tyrosine-protein kinase receptor TIE-2) (hTIE2) (p140 TEK) (CD antigen CD202b)	TEK TIE2 VMCM VMCM1
Disease	607983	92344	GORAB	ENSG00000120370	Q5T7V8	GORAB_HUMAN	RAB6-interacting golgin (N-terminal kinase-like-binding protein 1) (NTKL-BP1) (NTKL-binding protein 1) (hNTKL-BP1) (SCY1-like 1-binding protein 1) (SCYL1-BP1) (SCYL1-binding protein 1)	GORAB NTKLBP1 SCYL1BP1
Disease	600734	3762	KCNJ5	ENSG00000120457	P48544	KCNJ5_HUMAN	G protein-activated inward rectifier potassium channel 4 (GIRK-4) (Cardiac inward rectifier) (CIR) (Heart KATP channel) (Inward rectifier K(+) channel Kir3.4) (IRK-4) (KATP-1) (Potassium channel, inwardly rectifying subfamily J member 5)	KCNJ5 GIRK4
Disease	300311	56159	TEX11	ENSG00000120498	Q8IYF3	TEX11_HUMAN	Testis-expressed protein 11	TEX11
Disease	301770	407	ARR3	ENSG00000120500	P36575	ARRC_HUMAN	Arrestin-C (Cone arrestin) (C-arrestin) (cArr) (Retinal cone arrestin-3) (X-arrestin)	ARR3 ARRX CAR
Disease	602642	8600	TNFSF11	ENSG00000120659	O14788	TNF11_HUMAN	Tumor necrosis factor ligand superfamily member 11 (Osteoclast differentiation factor) (ODF) (Osteoprotegerin ligand) (OPGL) (Receptor activator of nuclear factor kappa-B ligand) (RANKL) (TNF-related activation-induced cytokine) (TRANCE) (CD antigen CD254) [Cleaved into: Tumor necrosis factor ligand superfamily member 11, membrane form; Tumor necrosis factor ligand superfamily member 11, soluble …	TNFSF11 OPGL RANKL TRANCE
Disease	610553	51569	UFM1	ENSG00000120686	P61960	UFM1_HUMAN	Ubiquitin-fold modifier 1	UFM1 C13orf20 BM-002
Disease	603295	4093	SMAD9	ENSG00000120693	O15198	SMAD9_HUMAN	Mothers against decapentaplegic homolog 9 (MAD homolog 9) (Mothers against DPP homolog 9) (Madh6) (SMAD family member 9) (SMAD 9) (Smad9)	SMAD9 MADH6 MADH9 SMAD8
Disease	606019	11340	EXOSC8	ENSG00000120699	Q96B26	EXOS8_HUMAN	Exosome complex component RRP43 (Exosome component 8) (Opa-interacting protein 2) (OIP-2) (Ribosomal RNA-processing protein 43) (p9)	EXOSC8 OIP2 RRP43
Disease	601692	7045	TGFBI	ENSG00000120708	Q15582	BGH3_HUMAN	Transforming growth factor-beta-induced protein ig-h3 (Beta ig-h3) (Kerato-epithelin) (RGD-containing collagen-associated protein) (RGD-CAP)	TGFBI BIGH3
Disease	608005	64374	SIL1	ENSG00000120725	Q9H173	SIL1_HUMAN	Nucleotide exchange factor SIL1 (BiP-associated protein) (BAP)	SIL1 UNQ545/PRO836
Disease	604103	9499	MYOT	ENSG00000120729	Q9UBF9	MYOTI_HUMAN	Myotilin (57 kDa cytoskeletal protein) (Myofibrillar titin-like Ig domains protein) (Titin immunoglobulin domain protein)	MYOT TTID
Disease	603612	8795	TNFRSF10B	ENSG00000120889	O14763	TR10B_HUMAN	Tumor necrosis factor receptor superfamily member 10B (Death receptor 5) (TNF-related apoptosis-inducing ligand receptor 2) (TRAIL receptor 2) (TRAIL-R2) (CD antigen CD262)	TNFRSF10B DR5 KILLER TRAILR2 TRICK2 ZTNFR9 UNQ160/PRO186
Disease	118502	1135	CHRNA2	ENSG00000120903	Q15822	ACHA2_HUMAN	Neuronal acetylcholine receptor subunit alpha-2	CHRNA2
Disease	614649	81790	RNF170	ENSG00000120925	Q96K19	RN170_HUMAN	E3 ubiquitin-protein ligase RNF170 (EC 2.3.2.27) (Putative LAG1-interacting protein) (RING finger protein 170) (RING-type E3 ubiquitin transferase RNF170)	RNF170
Disease	611632	29914	UBIAD1	ENSG00000120942	Q9Y5Z9	UBIA1_HUMAN	UbiA prenyltransferase domain-containing protein 1 (EC 2.5.1.-) (Transitional epithelial response protein 1)	UBIAD1 TERE1
Disease	605078	23435	TARDBP	ENSG00000120948	Q13148	TADBP_HUMAN	TAR DNA-binding protein 43 (TDP-43)	TARDBP TDP43
Disease	600747	6909	TBX2	ENSG00000121068	Q13207	TBX2_HUMAN	T-box transcription factor TBX2 (T-box protein 2)	TBX2
Disease	601719	9496	TBX4	ENSG00000121075	P57082	TBX4_HUMAN	T-box transcription factor TBX4 (T-box protein 4)	TBX4
Disease	604863	9227	LRAT	ENSG00000121207	O95237	LRAT_HUMAN	Lecithin retinol acyltransferase (EC 2.3.1.135) (Phosphatidylcholine--retinol O-acyltransferase)	LRAT
Disease	617220	79912	PYROXD1	ENSG00000121350	Q8WU10	PYRD1_HUMAN	Pyridine nucleotide-disulfide oxidoreductase domain-containing protein 1 (EC 1.8.1.-)	PYROXD1
Disease	602146	89884	LHX4	ENSG00000121454	Q969G2	LHX4_HUMAN	LIM/homeobox protein Lhx4 (LIM homeobox protein 4)	LHX4
Disease	184600	1475	CSTA	ENSG00000121552	P01040	CYTA_HUMAN	Cystatin-A (Cystatin-AS) (Stefin-A) [Cleaved into: Cystatin-A, N-terminally processed]	CSTA STF1 STFA
Disease	600897	2703	GJA8	ENSG00000121634	P48165	CXA8_HUMAN	Gap junction alpha-8 protein (Connexin-50) (Cx50) (Lens fiber protein MP70)	GJA8
Disease	603360	9409	PEX16	ENSG00000121680	Q9Y5Y5	PEX16_HUMAN	Peroxisomal membrane protein PEX16 (Peroxin-16) (Peroxisomal biogenesis factor 16)	PEX16
Disease	115500	847	CAT	ENSG00000121691	P04040	CATA_HUMAN	Catalase (EC 1.11.1.6)	CAT
Disease	604418	10804	GJB6	ENSG00000121742	O95452	CXB6_HUMAN	Gap junction beta-6 protein (Connexin-30) (Cx30)	GJB6
Disease	121015	2700	GJA3	ENSG00000121743	Q9Y6H8	CXA3_HUMAN	Gap junction alpha-3 protein (Connexin-46) (Cx46)	GJA3
Disease	601898	2693	GHSR	ENSG00000121853	Q92847	GHSR_HUMAN	Growth hormone secretagogue receptor type 1 (GHS-R) (GH-releasing peptide receptor) (GHRP) (Ghrelin receptor)	GHSR
Disease	171834	5290	PIK3CA	ENSG00000121879	P42336	PK3CA_HUMAN	Phosphatidylinositol 4,5-bisphosphate 3-kinase catalytic subunit alpha isoform (PI3-kinase subunit alpha) (PI3K-alpha) (PI3Kalpha) (PtdIns-3-kinase subunit alpha) (EC 2.7.1.153) (Phosphatidylinositol 4,5-bisphosphate 3-kinase 110 kDa catalytic subunit alpha) (PtdIns-3-kinase subunit p110-alpha) (p110alpha) (Phosphoinositide-3-kinase catalytic alpha polypeptide) (Serine/threonine protein kinase PI…	PIK3CA
Disease	607031	11019	LIAS	ENSG00000121897	O43766	LIAS_HUMAN	Lipoyl synthase, mitochondrial (EC 2.8.1.8) (Lipoate synthase) (LS) (Lip-syn) (Lipoic acid synthase)	LIAS LAS HUSSY-01
Disease	142622	3208	HPCA	ENSG00000121905	P84074	HPCA_HUMAN	Neuron-specific calcium-binding protein hippocalcin (Calcium-binding protein BDR-2)	HPCA BDR2
Disease	609245	29899	GPSM2	ENSG00000121957	P81274	GPSM2_HUMAN	G-protein-signaling modulator 2 (Mosaic protein LGN)	GPSM2 LGN
Disease	162643	7852	CXCR4	ENSG00000121966	P61073	CXCR4_HUMAN	C-X-C chemokine receptor type 4 (CXC-R4) (CXCR-4) (FB22) (Fusin) (HM89) (LCR1) (Leukocyte-derived seven transmembrane domain receptor) (LESTR) (Lipopolysaccharide-associated protein 3) (LAP-3) (LPS-associated protein 3) (NPYRL) (Stromal cell-derived factor 1 receptor) (SDF-1 receptor) (CD antigen CD184)	CXCR4
Disease	136351	2322	FLT3	ENSG00000122025	P36888	FLT3_HUMAN	Receptor-type tyrosine-protein kinase FLT3 (EC 2.7.10.1) (FL cytokine receptor) (Fetal liver kinase-2) (FLK-2) (Fms-like tyrosine kinase 3) (FLT-3) (Stem cell tyrosine kinase 1) (STK-1) (CD antigen CD135)	FLT3 CD135 FLK2 STK1
Disease	603636	6144	RPL21	ENSG00000122026	P46778	RL21_HUMAN	60S ribosomal protein L21 (Large ribosomal subunit protein eL21)	RPL21
Disease	300535	4952	OCRL	ENSG00000122126	Q01968	OCRL_HUMAN	Inositol polyphosphate 5-phosphatase OCRL-1 (EC 3.1.3.36) (Lowe oculocerebrorenal syndrome protein)	OCRL INPP5F OCRL1
Disease	611971	51116	MRPS2	ENSG00000122140	Q9Y399	RT02_HUMAN	28S ribosomal protein S2, mitochondrial (MRP-S2) (S2mt) (Mitochondrial small ribosomal subunit protein uS2m)	MRPS2 CGI-91
Disease	300307	50945	TBX22	ENSG00000122145	Q9Y458	TBX22_HUMAN	T-box transcription factor TBX22 (T-box protein 22)	TBX22 TBOX22
Disease	173350	5340	PLG	ENSG00000122194	P00747	PLMN_HUMAN	Plasminogen (EC 3.4.21.7) [Cleaved into: Plasmin heavy chain A; Activation peptide; Angiostatin; Plasmin heavy chain A, short form; Plasmin light chain B]	PLG
Disease	614725	84947	SERAC1	ENSG00000122335	Q96JX3	SRAC1_HUMAN	Protein SERAC1 (Serine active site-containing protein 1)	SERAC1
Disease	602572	311	ANXA11	ENSG00000122359	P50995	ANX11_HUMAN	Annexin A11 (56 kDa autoantigen) (Annexin XI) (Annexin-11) (Calcyclin-associated annexin 50) (CAP-50)	ANXA11 ANX11
Disease	605906	11155	LDB3	ENSG00000122367	O75112	LDB3_HUMAN	LIM domain-binding protein 3 (Protein cypher) (Z-band alternatively spliced PDZ-motif protein)	LDB3 KIAA0613 ZASP
Disease	603634	6125	RPL5	ENSG00000122406	P46777	RL5_HUMAN	60S ribosomal protein L5 (Large ribosomal subunit protein uL18)	RPL5 MSTP030
Disease	614159	84146	ZNF644	ENSG00000122482	Q9H582	ZN644_HUMAN	Zinc finger protein 644 (Zinc finger motif enhancer-binding protein 2) (Zep-2)	ZNF644 KIAA1221 ZEP2
Disease	607968	27241	BBS9	ENSG00000122507	Q3SYG4	PTHB1_HUMAN	Protein PTHB1 (Bardet-Biedl syndrome 9 protein) (Parathyroid hormone-responsive B1 gene protein)	BBS9 PTHB1
Disease	600259	5395	PMS2	ENSG00000122512	P54278	PMS2_HUMAN	Mismatch repair endonuclease PMS2 (EC 3.1.-.-) (DNA mismatch repair protein PMS2) (PMS1 protein homolog 2)	PMS2 PMSL2
Disease	611119	55975	KLHL7	ENSG00000122550	Q8IXQ5	KLHL7_HUMAN	Kelch-like protein 7	KLHL7
Disease	610531	84668	FAM126A	ENSG00000122591	Q9BYI3	HYCCI_HUMAN	Hyccin (Down-regulated by CTNNB1 protein A) (Protein FAM126A)	FAM126A DRCTNNB1A
Disease	606224	51251	NT5C3A	ENSG00000122643	Q9H0P0	5NT3A_HUMAN	Cytosolic 5'-nucleotidase 3A (EC 3.1.3.5) (7-methylguanosine phosphate-specific 5'-nucleotidase) (7-methylguanosine nucleotidase) (EC 3.1.3.91) (Cytosolic 5'-nucleotidase 3) (Cytosolic 5'-nucleotidase III) (cN-III) (Pyrimidine 5'-nucleotidase 1) (P5'N-1) (P5N-1) (PN-I) (Uridine 5'-monophosphate hydrolase 1) (p36)	NT5C3A NT5C3 P5N1 UMPH1 HSPC233
Disease	601622	7291	TWIST1	ENSG00000122691	Q15672	TWST1_HUMAN	Twist-related protein 1 (Class A basic helix-loop-helix protein 38) (bHLHa38) (H-twist)	TWIST1 BHLHA38 TWIST
Disease	604366	27019	DNAI1	ENSG00000122735	Q9UI46	DNAI1_HUMAN	Dynein intermediate chain 1, axonemal (Axonemal dynein intermediate chain 1)	DNAI1
Disease	604741	6718	AKR1D1	ENSG00000122787	P51857	AK1D1_HUMAN	3-oxo-5-beta-steroid 4-dehydrogenase (EC 1.3.1.3) (Aldo-keto reductase family 1 member D1) (Delta(4)-3-ketosteroid 5-beta-reductase) (Delta(4)-3-oxosteroid 5-beta-reductase)	AKR1D1 SRD5B1
Disease	604882	50674	NEUROG3	ENSG00000122859	Q9Y4Z2	NGN3_HUMAN	Neurogenin-3 (NGN-3) (Class A basic helix-loop-helix protein 7) (bHLHa7) (Protein atonal homolog 5)	NEUROG3 ATOH5 BHLHA7 NGN3
Disease	191840	5328	PLAU	ENSG00000122861	P00749	UROK_HUMAN	Urokinase-type plasminogen activator (U-plasminogen activator) (uPA) (EC 3.4.21.73) [Cleaved into: Urokinase-type plasminogen activator long chain A; Urokinase-type plasminogen activator short chain A; Urokinase-type plasminogen activator chain B]	PLAU
Disease	603799	9469	CHST3	ENSG00000122863	Q7LGC8	CHST3_HUMAN	Carbohydrate sulfotransferase 3 (EC 2.8.2.17) (Chondroitin 6-O-sulfotransferase 1) (C6ST-1) (Chondroitin 6-sulfotransferase) (Galactose/N-acetylglucosamine/N-acetylglucosamine 6-O-sulfotransferase 0) (GST-0)	CHST3
Disease	129010	1959	EGR2	ENSG00000122877	P11161	EGR2_HUMAN	E3 SUMO-protein ligase EGR2 (EC 2.3.2.-) (AT591) (E3 SUMO-protein transferase ERG2) (Early growth response protein 2) (EGR-2) (Zinc finger protein Krox-20)	EGR2 KROX20
Disease	605629	11113	CIT	ENSG00000122966	O14578	CTRO_HUMAN	Citron Rho-interacting kinase (CRIK) (EC 2.7.11.1) (Serine/threonine-protein kinase 21)	CIT CRIK KIAA0949 STK21
Disease	605489	28981	IFT81	ENSG00000122970	Q8WYA0	IFT81_HUMAN	Intraflagellar transport protein 81 homolog (Carnitine deficiency-associated protein expressed in ventricle 1) (CDV-1)	IFT81 CDV1
Disease	606885	35	ACADS	ENSG00000122971	P16219	ACADS_HUMAN	Short-chain specific acyl-CoA dehydrogenase, mitochondrial (SCAD) (EC 1.3.8.1) (Butyryl-CoA dehydrogenase)	ACADS
Disease	608771	23389	MED13L	ENSG00000123066	Q71F56	MD13L_HUMAN	Mediator of RNA polymerase II transcription subunit 13-like (Mediator complex subunit 13-like) (Thyroid hormone receptor-associated protein 2) (Thyroid hormone receptor-associated protein complex 240 kDa component-like)	MED13L KIAA1025 PROSIT240 THRAP2 TRAP240L
Disease	606882	540	ATP7B	ENSG00000123191	P35670	ATP7B_HUMAN	Copper-transporting ATPase 2 (EC 7.2.2.8) (Copper pump 2) (Wilson disease-associated protein) [Cleaved into: WND/140 kDa]	ATP7B PWD WC1 WND
Disease	602432	10133	OPTN	ENSG00000123240	Q96CV9	OPTN_HUMAN	Optineurin (E3-14.7K-interacting protein) (FIP-2) (Huntingtin yeast partner L) (Huntingtin-interacting protein 7) (HIP-7) (Huntingtin-interacting protein L) (NEMO-related protein) (Optic neuropathy-inducing protein) (Transcription factor IIIA-interacting protein) (TFIIIA-IntP)	OPTN FIP2 GLC1E HIP7 HYPL NRP
Disease	604723	10102	TSFM	ENSG00000123297	P43897	EFTS_HUMAN	Elongation factor Ts, mitochondrial (EF-Ts) (EF-TsMt)	TSFM
Disease	601807	4327	MMP19	ENSG00000123342	Q99542	MMP19_HUMAN	Matrix metalloproteinase-19 (MMP-19) (EC 3.4.24.-) (Matrix metalloproteinase RASI) (Matrix metalloproteinase-18) (MMP-18)	MMP19 MMP18 RASI
Disease	142976	3229	HOXC13	ENSG00000123364	P31276	HXC13_HUMAN	Homeobox protein Hox-C13 (Homeobox protein Hox-3G)	HOXC13 HOX3G
Disease	609312	1621	DBH	ENSG00000123454	P09172	DOPO_HUMAN	Dopamine beta-hydroxylase (EC 1.14.17.1) (Dopamine beta-monooxygenase) [Cleaved into: Soluble dopamine beta-hydroxylase]	DBH
Disease	181590	6491	STIL	ENSG00000123473	Q15468	STIL_HUMAN	SCL-interrupting locus protein (TAL-1-interrupting locus protein)	STIL SIL
Disease	120110	1300	COL10A1	ENSG00000123500	Q03692	COAA1_HUMAN	Collagen alpha-1(X) chain	COL10A1
Disease	611776	29078	NDUFAF4	ENSG00000123545	Q9P032	NDUF4_HUMAN	NADH dehydrogenase [ubiquinone] 1 alpha subcomplex assembly factor 4 (Hormone-regulated proliferation-associated protein of 20 kDa)	NDUFAF4 C6orf66 HRPAP20 HSPC125 My013
Disease	300401	5354	PLP1	ENSG00000123560	P60201	MYPR_HUMAN	Myelin proteolipid protein (PLP) (Lipophilin)	PLP1 PLP
Disease	612014	79809	TTC21B	ENSG00000123607	Q7Z4L5	TT21B_HUMAN	Tetratricopeptide repeat protein 21B (TPR repeat protein 21B) (Intraflagellar transport 139 homolog)	TTC21B IFT139 KIAA1992 Nbla10696
Disease	600681	3759	KCNJ2	ENSG00000123700	P63252	KCNJ2_HUMAN	Inward rectifier potassium channel 2 (Cardiac inward rectifier potassium channel) (Inward rectifier K(+) channel Kir2.1) (IRK-1) (hIRK1) (Potassium channel, inwardly rectifying subfamily J member 2)	KCNJ2 IRK1
Disease	606180	5393	EXOSC9	ENSG00000123737	Q06265	EXOS9_HUMAN	Exosome complex component RRP45 (Autoantigen PM/Scl 1) (Exosome component 9) (P75 polymyositis-scleroderma overlap syndrome-associated autoantigen) (Polymyositis/scleroderma autoantigen 1) (Polymyositis/scleroderma autoantigen 75 kDa) (PM/Scl-75)	EXOSC9 PMSCL1
Disease	611951	80776	B9D2	ENSG00000123810	Q9BPU9	B9D2_HUMAN	B9 domain-containing protein 2 (MKS1-related protein 2)	B9D2 MKSR2
Disease	615567	79934	COQ8B	ENSG00000123815	Q96D53	COQ8B_HUMAN	Atypical kinase COQ8B, mitochondrial (EC 2.7.-.-) (AarF domain-containing protein kinase 4) (Coenzyme Q protein 8B)	COQ8B ADCK4
Disease	610991	23363	OBSL1	ENSG00000124006	O75147	OBSL1_HUMAN	Obscurin-like protein 1	OBSL1 KIAA0657
Disease	606726	57468	SLC12A5	ENSG00000124140	Q9H2X9	S12A5_HUMAN	Solute carrier family 12 member 5 (Electroneutral potassium-chloride cotransporter 2) (K-Cl cotransporter 2) (hKCC2) (Neuronal K-Cl cotransporter)	SLC12A5 KCC2 KIAA1176
Disease	610272	51604	PIGT	ENSG00000124155	Q969N2	PIGT_HUMAN	GPI transamidase component PIG-T (Phosphatidylinositol-glycan biosynthesis class T protein)	PIGT CGI-06 PSEC0163 UNQ716/PRO1379
Disease	605704	9217	VAPB	ENSG00000124164	O95292	VAPB_HUMAN	Vesicle-associated membrane protein-associated protein B/C (VAMP-B/VAMP-C) (VAMP-associated protein B/C) (VAP-B/VAP-C)	VAPB UNQ484/PRO983
Disease	605371	10564	ARFGEF2	ENSG00000124198	Q9Y6D5	BIG2_HUMAN	Brefeldin A-inhibited guanine nucleotide-exchange protein 2 (Brefeldin A-inhibited GEP 2) (ADP-ribosylation factor guanine nucleotide-exchange factor 2)	ARFGEF2 ARFGEP2 BIG2
Disease	131242	1908	EDN3	ENSG00000124205	P14138	EDN3_HUMAN	Endothelin-3 (ET-3) (Preproendothelin-3) (PPET3)	EDN3
Disease	601699	5740	PTGIS	ENSG00000124212	Q16647	PTGIS_HUMAN	Prostacyclin synthase (EC 5.3.99.4) (Prostaglandin I2 synthase)	PTGIS CYP8 CYP8A1
Disease	603666	8675	STX16	ENSG00000124222	O14662	STX16_HUMAN	Syntaxin-16 (Syn16)	STX16
Disease	602568	4552	MTRR	ENSG00000124275	Q9UBK8	MTRR_HUMAN	Methionine synthase reductase (MSR) (EC 1.16.1.8)	MTRR
Disease	613230	5184	PEPD	ENSG00000124299	P12955	PEPD_HUMAN	Xaa-Pro dipeptidase (X-Pro dipeptidase) (EC 3.4.13.9) (Imidodipeptidase) (Peptidase D) (Proline dipeptidase) (Prolidase)	PEPD PRD
Disease	300522	23096	IQSEC2	ENSG00000124313	Q5JU85	IQEC2_HUMAN	IQ motif and SEC7 domain-containing protein 2	IQSEC2 KIAA0522
Disease	606247	10617	STAMBP	ENSG00000124356	O95630	STABP_HUMAN	STAM-binding protein (EC 3.4.19.-) (Associated molecule with the SH3 domain of STAM) (Endosome-associated ubiquitin isopeptidase)	STAMBP AMSH
Disease	608419	84693	MCEE	ENSG00000124370	Q96PE7	MCEE_HUMAN	Methylmalonyl-CoA epimerase, mitochondrial (EC 5.1.99.1) (DL-methylmalonyl-CoA racemase)	MCEE
Disease	300658	4693	NDP	ENSG00000124479	Q00604	NDP_HUMAN	Norrin (Norrie disease protein) (X-linked exudative vitreoretinopathy 2 protein)	NDP EVR2
Disease	300072	8239	USP9X	ENSG00000124486	Q93008	USP9X_HUMAN	Probable ubiquitin carboxyl-terminal hydrolase FAF-X (EC 3.4.19.12) (Deubiquitinating enzyme FAF-X) (Fat facets in mammals) (hFAM) (Fat facets protein-related, X-linked) (Ubiquitin thioesterase FAF-X) (Ubiquitin-specific protease 9, X chromosome) (Ubiquitin-specific-processing protease FAF-X)	USP9X DFFRX FAM USP9
Disease	134570	2162	F13A1	ENSG00000124491	P00488	F13A_HUMAN	Coagulation factor XIII A chain (Coagulation factor XIIIa) (EC 2.3.2.13) (Protein-glutamine gamma-glutamyltransferase A chain) (Transglutaminase A chain)	F13A1 F13A
Disease	601498	5190	PEX6	ENSG00000124587	Q13608	PEX6_HUMAN	Peroxisome assembly factor 2 (PAF-2) (Peroxin-6) (Peroxisomal biogenesis factor 6) (Peroxisomal-type ATPase 1)	PEX6 PXAAA1
Disease	612035	57505	AARS2	ENSG00000124608	Q5JTZ9	SYAM_HUMAN	Alanine--tRNA ligase, mitochondrial (EC 6.1.1.7) (Alanyl-tRNA synthetase) (AlaRS)	AARS2 AARSL KIAA1270
Disease	603632	6204	RPS10	ENSG00000124614	P46783	RS10_HUMAN	40S ribosomal protein S10 (Small ribosomal subunit protein eS10)	RPS10
Disease	603707	4337	MOCS1	ENSG00000124615	Q9NZB8	MOCS1_HUMAN	Molybdenum cofactor biosynthesis protein 1 (Cell migration-inducing gene 11 protein) (Molybdenum cofactor synthesis-step 1 protein A-B) [Includes: GTP 3',8-cyclase (EC 4.1.99.22) (Molybdenum cofactor biosynthesis protein A); Cyclic pyranopterin monophosphate synthase (EC 4.6.1.17) (Molybdenum cofactor biosynthesis protein C)]	MOCS1 MIG11
Disease	606628	27232	GNMT	ENSG00000124713	Q14749	GNMT_HUMAN	Glycine N-methyltransferase (EC 2.1.1.20)	GNMT
Disease	601556	6310	ATXN1	ENSG00000124788	P54253	ATX1_HUMAN	Ataxin-1 (Spinocerebellar ataxia type 1 protein)	ATXN1 ATX1 SCA1
Disease	125264	7913	DEK	ENSG00000124795	P35659	DEK_HUMAN	Protein DEK	DEK
Disease	600211	860	RUNX2	ENSG00000124813	Q13950	RUNX2_HUMAN	Runt-related transcription factor 2 (Acute myeloid leukemia 3 protein) (Core-binding factor subunit alpha-1) (CBF-alpha-1) (Oncogene AML-3) (Osteoblast-specific transcription factor 2) (OSF-2) (Polyomavirus enhancer-binding protein 2 alpha A subunit) (PEA2-alpha A) (PEBP2-alpha A) (SL3-3 enhancer factor 1 alpha A subunit) (SL3/AKV core-binding factor alpha A subunit)	RUNX2 AML3 CBFA1 OSF2 PEBP2A
Disease	603716	9247	GCM2	ENSG00000124827	O75603	GCM2_HUMAN	Chorion-specific transcription factor GCMb (hGCMb) (GCM motif protein 2) (Glial cells missing homolog 2)	GCM2 GCMB
Disease	608329	745	MYRF	ENSG00000124920	Q9Y2G1	MYRF_HUMAN	Myelin regulatory factor (EC 3.4.-.-) (Myelin gene regulatory factor) [Cleaved into: Myelin regulatory factor, N-terminal; Myelin regulatory factor, C-terminal]	MYRF C11orf9 KIAA0954 MRF
Disease	164820	7471	WNT1	ENSG00000125084	P04628	WNT1_HUMAN	Proto-oncogene Wnt-1 (Proto-oncogene Int-1 homolog)	WNT1 INT1
Disease	606151	583	BBS2	ENSG00000125124	Q9BXC9	BBS2_HUMAN	Bardet-Biedl syndrome 2 protein	BBS2
Disease	601295	6555	SLC10A2	ENSG00000125255	Q12908	NTCP2_HUMAN	Ileal sodium/bile acid cotransporter (Apical sodium-dependent bile acid transporter) (ASBT) (Ileal Na(+)/bile acid cotransporter) (Ileal sodium-dependent bile acid transporter) (IBAT) (ISBT) (Na(+)-dependent ileal bile acid transporter) (Sodium/taurocholate cotransporting polypeptide, ileal) (Solute carrier family 10 member 2)	SLC10A2 ASBT ISBT NTCP2
Disease	147575	3659	IRF1	ENSG00000125347	P10914	IRF1_HUMAN	Interferon regulatory factor 1 (IRF-1)	IRF1
Disease	300298	65109	UPF3B	ENSG00000125351	Q9BZI7	REN3B_HUMAN	Regulator of nonsense transcripts 3B (Nonsense mRNA reducing factor 3B) (Up-frameshift suppressor 3 homolog B) (hUpf3B) (Up-frameshift suppressor 3 homolog on chromosome X) (hUpf3p-X)	UPF3B RENT3B UPF3X
Disease	300078	4694	NDUFA1	ENSG00000125356	O15239	NDUA1_HUMAN	NADH dehydrogenase [ubiquinone] 1 alpha subcomplex subunit 1 (Complex I-MWFE) (CI-MWFE) (NADH-ubiquinone oxidoreductase MWFE subunit)	NDUFA1
Disease	300391	265	AMELX	ENSG00000125363	Q99217	AMELX_HUMAN	Amelogenin, X isoform	AMELX AMG AMGX
Disease	112262	652	BMP4	ENSG00000125378	P12644	BMP4_HUMAN	Bone morphogenetic protein 4 (BMP-4) (Bone morphogenetic protein 2B) (BMP-2B)	BMP4 BMP2B DVR4
Disease	608160	6662	SOX9	ENSG00000125398	P48436	SOX9_HUMAN	Transcription factor SOX-9	SOX9
Disease	160740	4620	MYH2	ENSG00000125414	Q9UKX2	MYH2_HUMAN	Myosin-2 (Myosin heavy chain 2) (Myosin heavy chain 2a) (MyHC-2a) (Myosin heavy chain IIa) (MyHC-IIa) (Myosin heavy chain, skeletal muscle, adult 2)	MYH2 MYHSA2
Disease	170285	79902	NUP85	ENSG00000125450	Q9BW27	NUP85_HUMAN	Nuclear pore complex protein Nup85 (85 kDa nucleoporin) (FROUNT) (Nucleoporin Nup75) (Nucleoporin Nup85) (Pericentrin-1)	NUP85 NUP75 PCNT1
Disease	606521	60386	SLC25A19	ENSG00000125454	Q9HC21	TPC_HUMAN	Mitochondrial thiamine pyrophosphate carrier (Mitochondrial uncoupling protein 1) (Solute carrier family 25 member 19)	SLC25A19 DNC MUP1
Disease	617619	55154	MSTO1	ENSG00000125459	Q9BUK6	MSTO1_HUMAN	Protein misato homolog 1	MSTO1 LST005 SLTP005
Disease	606048	79143	MBOAT7	ENSG00000125505	Q96N66	MBOA7_HUMAN	Lysophospholipid acyltransferase 7 (LPLAT 7) (EC 2.3.1.-) (1-acylglycerophosphatidylinositol O-acyltransferase) (EC 2.3.1.n4) (Bladder and breast carcinoma-overexpressed gene 1 protein) (Leukocyte receptor cluster member 4) (Lysophosphatidylinositol acyltransferase) (LPIAT) (Lyso-PI acyltransferase) (Membrane-bound O-acyltransferase domain-containing protein 7) (O-acyltransferase domain-containin…	MBOAT7 BB1 LENG4 OACT7
Disease	167415	7849	PAX8	ENSG00000125618	Q06710	PAX8_HUMAN	Paired box protein Pax-8	PAX8
Disease	601119	8192	CLPP	ENSG00000125656	Q16740	CLPP_HUMAN	ATP-dependent Clp protease proteolytic subunit, mitochondrial (EC 3.4.21.92) (Endopeptidase Clp)	CLPP
Disease	305915	2892	GRIA3	ENSG00000125675	P42263	GRIA3_HUMAN	Glutamate receptor 3 (GluR-3) (AMPA-selective glutamate receptor 3) (GluR-C) (GluR-K3) (Glutamate receptor ionotropic, AMPA 3) (GluA3)	GRIA3 GLUR3 GLURC
Disease	300395	57187	THOC2	ENSG00000125676	Q8NI27	THOC2_HUMAN	THO complex subunit 2 (Tho2) (hTREX120)	THOC2 CXorf3
Disease	120700	718	C3	ENSG00000125730	P01024	CO3_HUMAN	Complement C3 (C3 and PZP-like alpha-2-macroglobulin domain-containing protein 1) [Cleaved into: Complement C3 beta chain; C3-beta-c (C3bc); Complement C3 alpha chain; C3a anaphylatoxin; Acylation stimulating protein (ASP) (C3adesArg); Complement C3b alpha' chain; Complement C3c alpha' chain fragment 1; Complement C3dg fragment; Complement C3g fragment; Complement C3d fragment; Complement C3f fra…	C3 CPAMD1
Disease	606580	80207	OPA3	ENSG00000125741	Q9H6K4	OPA3_HUMAN	Optic atrophy 3 protein	OPA3
Disease	603183	6253	RTN2	ENSG00000125744	O75298	RTN2_HUMAN	Reticulon-2 (Neuroendocrine-specific protein-like 1) (NSP-like protein 1) (Neuroendocrine-specific protein-like I) (NSP-like protein I) (NSPLI)	RTN2 NSPL1
Disease	606157	80025	PANK2	ENSG00000125779	Q9BZ23	PANK2_HUMAN	Pantothenate kinase 2, mitochondrial (hPanK2) (EC 2.7.1.33) (Pantothenic acid kinase 2)	PANK2 C20orf48
Disease	613842	64412	GZF1	ENSG00000125812	Q9H116	GZF1_HUMAN	GDNF-inducible zinc finger protein 1 (Zinc finger and BTB domain-containing protein 23) (Zinc finger protein 336)	GZF1 ZBTB23 ZNF336
Disease	610924	10616	RBCK1	ENSG00000125826	Q9BYM8	HOIL1_HUMAN	RanBP-type and C3HC4-type zinc finger-containing protein 1 (EC 2.3.2.31) (HBV-associated factor 4) (Heme-oxidized IRP2 ubiquitin ligase 1) (HOIL-1) (Hepatitis B virus X-associated protein 4) (RING finger protein 54) (RING-type E3 ubiquitin transferase HOIL-1) (Ubiquitin-conjugating enzyme 7-interacting protein 3)	RBCK1 C20orf18 RNF54 UBCE7IP3 XAP3 XAP4
Disease	182282	6628	SNRPB	ENSG00000125835	P14678	RSMB_HUMAN	Small nuclear ribonucleoprotein-associated proteins B and B' (snRNP-B) (Sm protein B/B') (Sm-B/B') (SmB/B')	SNRPB COD SNRPB1
Disease	112261	650	BMP2	ENSG00000125845	P12643	BMP2_HUMAN	Bone morphogenetic protein 2 (BMP-2) (Bone morphogenetic protein 2A) (BMP-2A)	BMP2 BMP2A
Disease	604808	23767	FLRT3	ENSG00000125848	Q9NZU0	FLRT3_HUMAN	Leucine-rich repeat transmembrane protein FLRT3 (Fibronectin-like domain-containing leucine-rich transmembrane protein 3)	FLRT3 KIAA1469 UNQ856/PRO1865
Disease	616441	58495	OVOL2	ENSG00000125850	Q9BRP0	OVOL2_HUMAN	Transcription factor Ovo-like 2 (hOvo2) (Zinc finger protein 339)	OVOL2 ZNF339
Disease	604896	8195	MKKS	ENSG00000125863	Q9NPJ1	MKKS_HUMAN	McKusick-Kaufman/Bardet-Biedl syndromes putative chaperonin (Bardet-Biedl syndrome 6 protein)	MKKS BBS6
Disease	603307	631	BFSP1	ENSG00000125864	Q12934	BFSP1_HUMAN	Filensin (Beaded filament structural protein 1) (Lens fiber cell beaded-filament structural protein CP 115) (CP115) (Lens intermediate filament-like heavy) (LIFL-H)	BFSP1
Disease	615076	92667	MGME1	ENSG00000125871	Q9BQP7	MGME1_HUMAN	Mitochondrial genome maintenance exonuclease 1 (EC 3.1.-.-)	MGME1 C20orf72 DDK1
Disease	611663	128637	TBC1D20	ENSG00000125875	Q96BZ9	TBC20_HUMAN	TBC1 domain family member 20	TBC1D20 C20orf140
Disease	147520	3704	ITPA	ENSG00000125877	Q9BY32	ITPA_HUMAN	Inosine triphosphate pyrophosphatase (ITPase) (Inosine triphosphatase) (EC 3.6.1.9) (Non-canonical purine NTP pyrophosphatase) (Non-standard purine NTP pyrophosphatase) (Nucleoside-triphosphate diphosphatase) (Nucleoside-triphosphate pyrophosphatase) (NTPase) (Putative oncogene protein hlc14-06-p)	ITPA C20orf37 My049 OK/SW-cl.9
Disease	601146	8200	GDF5	ENSG00000125965	P43026	GDF5_HUMAN	Growth/differentiation factor 5 (GDF-5) (Bone morphogenetic protein 14) (BMP-14) (Cartilage-derived morphogenetic protein 1) (CDMP-1) (Lipopolysaccharide-associated protein 4) (LAP-4) (LPS-associated protein 4) (Radotermin)	GDF5 BMP14 CDMP1
Disease	314690	8242	KDM5C	ENSG00000126012	P41229	KDM5C_HUMAN	Lysine-specific demethylase 5C (EC 1.14.11.-) (Histone demethylase JARID1C) (Jumonji/ARID domain-containing protein 1C) (Protein SmcX) (Protein Xe169)	KDM5C DXS1272E JARID1C SMCX XE169
Disease	613521	7389	UROD	ENSG00000126088	P06132	DCUP_HUMAN	Uroporphyrinogen decarboxylase (UPD) (URO-D) (EC 4.1.1.37)	UROD
Disease	606494	6487	ST3GAL3	ENSG00000126091	Q11203	SIAT6_HUMAN	CMP-N-acetylneuraminate-beta-1,4-galactoside alpha-2,3-sialyltransferase (EC 2.4.99.6) (Beta-galactoside alpha-2,3-sialyltransferase 3) (Alpha 2,3-ST 3) (Gal beta-1,3(4) GlcNAc alpha-2,3 sialyltransferase) (N-acetyllactosaminide alpha-2,3-sialyltransferase) (ST3Gal III) (ST3GalIII) (ST3N) (Sialyltransferase 6)	ST3GAL3 SIAT6
Disease	613872	2159	F10	ENSG00000126218	P00742	FA10_HUMAN	Coagulation factor X (EC 3.4.21.6) (Stuart factor) (Stuart-Prower factor) [Cleaved into: Factor X light chain; Factor X heavy chain; Activated factor Xa heavy chain]	F10
Disease	606119	57152	SLURP1	ENSG00000126233	P55000	SLUR1_HUMAN	Secreted Ly-6/uPAR-related protein 1 (SLURP-1) (ARS component B) (ARS(component B)-81/S) (Anti-neoplastic urinary protein) (ANUP)	SLURP1 ARS
Disease	124089	1340	COX6B1	ENSG00000126267	P14854	CX6B1_HUMAN	Cytochrome c oxidase subunit 6B1 (Cytochrome c oxidase subunit VIb isoform 1) (COX VIb-1)	COX6B1 COX6B
Disease	190120	7067	THRA	ENSG00000126351	P10827	THA_HUMAN	Thyroid hormone receptor alpha (Nuclear receptor subfamily 1 group A member 1) (V-erbA-related protein 7) (EAR-7) (c-erbA-1) (c-erbA-alpha)	THRA EAR7 ERBA1 NR1A1 THRA1 THRA2
Disease	608310	435	ASL	ENSG00000126522	P04424	ARLY_HUMAN	Argininosuccinate lyase (ASAL) (EC 4.3.2.1) (Arginosuccinase)	ASL
Disease	607444	51119	SBDS	ENSG00000126524	Q9Y3A5	SBDS_HUMAN	Ribosome maturation protein SBDS (Shwachman-Bodian-Diamond syndrome protein)	SBDS CGI-97
Disease	601844	65266	WNK4	ENSG00000126562	Q96J92	WNK4_HUMAN	Serine/threonine-protein kinase WNK4 (EC 2.7.11.1) (Protein kinase lysine-deficient 4) (Protein kinase with no lysine 4)	WNK4 PRKWNK4
Disease	176980	5582	PRKCG	ENSG00000126583	P05129	KPCG_HUMAN	Protein kinase C gamma type (PKC-gamma) (EC 2.7.11.13)	PRKCG PKCG
Disease	608539	84662	GLIS2	ENSG00000126603	Q9BZE0	GLIS2_HUMAN	Zinc finger protein GLIS2 (GLI-similar 2) (Neuronal Krueppel-like protein)	GLIS2 NKL
Disease	615790	27245	AHDC1	ENSG00000126705	Q5TGY3	AHDC1_HUMAN	AT-hook DNA-binding motif-containing protein 1	AHDC1
Disease	611531	10436	EMG1	ENSG00000126749	Q92979	NEP1_HUMAN	Ribosomal RNA small subunit methyltransferase NEP1 (EC 2.1.1.-) (18S rRNA (pseudouridine(1248)-N1)-methyltransferase) (18S rRNA Psi1248 methyltransferase) (Nucleolar protein EMG1 homolog) (Protein C2f) (Ribosome biogenesis protein NEP1)	EMG1 C2F
Disease	300383	5199	CFP	ENSG00000126759	P27918	PROP_HUMAN	Properdin (Complement factor P)	CFP PFC
Disease	601205	6495	SIX1	ENSG00000126778	Q15475	SIX1_HUMAN	Homeobox protein SIX1 (Sine oculis homeobox homolog 1)	SIX1
Disease	611023	57570	TRMT5	ENSG00000126814	Q32P41	TRM5_HUMAN	tRNA (guanine(37)-N1)-methyltransferase (EC 2.1.1.228) (M1G-methyltransferase) (tRNA [GM37] methyltransferase) (tRNA methyltransferase 5 homolog)	TRMT5 KIAA1393 TRM5
Disease	615462	55112	WDR60	ENSG00000126870	Q8WVS4	WDR60_HUMAN	WD repeat-containing protein 60	WDR60
Disease	114350	8021	NUP214	ENSG00000126883	P35658	NU214_HUMAN	Nuclear pore complex protein Nup214 (214 kDa nucleoporin) (Nucleoporin Nup214) (Protein CAN)	NUP214 CAIN CAN KIAA0023
Disease	300538	554	AVPR2	ENSG00000126895	P30518	V2R_HUMAN	Vasopressin V2 receptor (V2R) (AVPR V2) (Antidiuretic hormone receptor) (Renal-type arginine vasopressin receptor)	AVPR2 ADHR DIR DIR3 V2R
Disease	601263	5605	MAP2K2	ENSG00000126934	P36507	MP2K2_HUMAN	Dual specificity mitogen-activated protein kinase kinase 2 (MAP kinase kinase 2) (MAPKK 2) (EC 2.7.12.2) (ERK activator kinase 2) (MAPK/ERK kinase 2) (MEK 2)	MAP2K2 MEK2 MKK2 PRKMK2
Disease	300610	3188	HNRNPH2	ENSG00000126945	P55795	HNRH2_HUMAN	Heterogeneous nuclear ribonucleoprotein H2 (hnRNP H2) (FTP-3) (Heterogeneous nuclear ribonucleoprotein H') (hnRNP H') [Cleaved into: Heterogeneous nuclear ribonucleoprotein H2, N-terminally processed]	HNRNPH2 FTP3 HNRPH2
Disease	300356	1678	TIMM8A	ENSG00000126953	O60220	TIM8A_HUMAN	Mitochondrial import inner membrane translocase subunit Tim8 A (Deafness dystonia protein 1) (X-linked deafness dystonia protein)	TIMM8A DDP DDP1 TIM8A
Disease	300897	55906	ZC4H2	ENSG00000126970	Q9NQZ6	ZC4H2_HUMAN	Zinc finger C4H2 domain-containing protein (Hepatocellular carcinoma-associated antigen 127)	ZC4H2 HCA127 KIAA1166
Disease	609853	79717	PPCS	ENSG00000127125	Q9HAB8	PPCS_HUMAN	Phosphopantothenate--cysteine ligase (EC 6.3.2.5) (Phosphopantothenoylcysteine synthetase) (PPC synthetase)	PPCS COAB
Disease	606558	64919	BCL11B	ENSG00000127152	Q9C0K0	BC11B_HUMAN	B-cell lymphoma/leukemia 11B (BCL-11B) (B-cell CLL/lymphoma 11B) (COUP-TF-interacting protein 2) (Radiation-induced tumor suppressor gene 1 protein) (hRit1)	BCL11B CTIP2 RIT1
Disease	600521	5648	MASP1	ENSG00000127241	P48740	MASP1_HUMAN	Mannan-binding lectin serine protease 1 (EC 3.4.21.-) (Complement factor MASP-3) (Complement-activating component of Ra-reactive factor) (Mannose-binding lectin-associated serine protease 1) (MASP-1) (Mannose-binding protein-associated serine protease) (Ra-reactive factor serine protease p100) (RaRF) (Serine protease 5) [Cleaved into: Mannan-binding lectin serine protease 1 heavy chain; Mannan-bi…	MASP1 CRARF CRARF1 PRSS5
Disease	252800	3425	IDUA	ENSG00000127415	P35475	IDUA_HUMAN	Alpha-L-iduronidase (EC 3.2.1.76)	IDUA
Disease	616846	23065	EMC1	ENSG00000127463	Q8N766	EMC1_HUMAN	ER membrane protein complex subunit 1	EMC1 KIAA0090 PSEC0263
Disease	606100	30817	ADGRE2	ENSG00000127507	Q9UHX3	AGRE2_HUMAN	Adhesion G protein-coupled receptor E2 (EGF-like module receptor 2) (EGF-like module-containing mucin-like hormone receptor-like 2) (CD antigen CD312)	ADGRE2 EMR2
Disease	600924	2671	GFER	ENSG00000127554	P55789	ALR_HUMAN	FAD-linked sulfhydryl oxidase ALR (EC 1.8.3.2) (Augmenter of liver regeneration) (hERV1) (Hepatopoietin)	GFER ALR HERV1 HPO
Disease	603254	6597	SMARCA4	ENSG00000127616	P51532	SMCA4_HUMAN	Transcription activator BRG1 (EC 3.6.4.-) (ATP-dependent helicase SMARCA4) (BRG1-associated factor 190A) (BAF190A) (Mitotic growth and transcription activator) (Protein BRG-1) (Protein brahma homolog 1) (SNF2-beta) (SWI/SNF-related matrix-associated actin-dependent regulator of chromatin subfamily A member 4)	SMARCA4 BAF190A BRG1 SNF2B SNF2L4
Disease	191110	7277	TUBA4A	ENSG00000127824	P68366	TBA4A_HUMAN	Tubulin alpha-4A chain (Alpha-tubulin 1) (Testis-specific alpha-tubulin) (Tubulin H2-alpha) (Tubulin alpha-1 chain)	TUBA4A TUBA1
Disease	609023	25953	PNKD	ENSG00000127838	Q8N490	PNKD_HUMAN	Probable hydrolase PNKD (EC 3.-.-.-) (Myofibrillogenesis regulator 1) (MR-1) (Paroxysmal nonkinesiogenic dyskinesia protein) (Trans-activated by hepatitis C virus core protein 2)	PNKD KIAA1184 MR1 TAHCCP2 FKSG19 UNQ2491/PRO5778
Disease	604242	6049	RNF6	ENSG00000127870	Q9Y252	RNF6_HUMAN	E3 ubiquitin-protein ligase RNF6 (EC 2.3.2.27) (RING-type E3 ubiquitin transferase RNF6)	RNF6 SPG2
Disease	602292	1892	ECHS1	ENSG00000127884	P30084	ECHM_HUMAN	Enoyl-CoA hydratase, mitochondrial (EC 4.2.1.17) (Enoyl-CoA hydratase 1) (Short-chain enoyl-CoA hydratase) (SCEH)	ECHS1
Disease	600079	5782	PTPN12	ENSG00000127947	Q05209	PTN12_HUMAN	Tyrosine-protein phosphatase non-receptor type 12 (EC 3.1.3.48) (PTP-PEST) (Protein-tyrosine phosphatase G1) (PTPG1)	PTPN12
Disease	124015	5447	POR	ENSG00000127948	P16435	NCPR_HUMAN	NADPH--cytochrome P450 reductase (CPR) (P450R) (EC 1.6.2.4)	POR CYPOR
Disease	602136	5189	PEX1	ENSG00000127980	O43933	PEX1_HUMAN	Peroxisome biogenesis factor 1 (Peroxin-1) (Peroxisome biogenesis disorder protein 1)	PEX1
Disease	604149	8910	SGCE	ENSG00000127990	O43556	SGCE_HUMAN	Epsilon-sarcoglycan (Epsilon-SG)	SGCE ESG UNQ433/PRO840
Disease	611715	79644	SRD5A3	ENSG00000128039	Q9H8P0	PORED_HUMAN	Polyprenol reductase (EC 1.3.1.94) (3-oxo-5-alpha-steroid 4-dehydrogenase 3) (EC 1.3.1.22) (Steroid 5-alpha-reductase 2-like) (Steroid 5-alpha-reductase 3) (S5AR 3) (SR type 3)	SRD5A3 SRD5A2L
Disease	191306	3791	KDR	ENSG00000128052	P35968	VGFR2_HUMAN	Vascular endothelial growth factor receptor 2 (VEGFR-2) (EC 2.7.10.1) (Fetal liver kinase 1) (FLK-1) (Kinase insert domain receptor) (KDR) (Protein-tyrosine kinase receptor flk-1) (CD antigen CD309)	KDR FLK1 VEGFR2
Disease	610053	85378	TUBGCP6	ENSG00000128159	Q96RT7	GCP6_HUMAN	Gamma-tubulin complex component 6 (GCP-6)	TUBGCP6 GCP6 KIAA1669
Disease	607922	53947	A4GALT	ENSG00000128274	Q9NPC4	A4GAT_HUMAN	Lactosylceramide 4-alpha-galactosyltransferase (EC 2.4.1.228) (Alpha-1,4-N-acetylglucosaminyltransferase) (Alpha-1,4-galactosyltransferase) (Alpha4Gal-T1) (CD77 synthase) (Globotriaosylceramide synthase) (Gb3 synthase) (P1/Pk synthase) (UDP-galactose:beta-D-galactosyl-beta1-R 4-alpha-D-galactosyltransferase)	A4GALT A14GALT A4GALT1
Disease	146770	3543	IGLL1	ENSG00000128322	P15814	IGLL1_HUMAN	Immunoglobulin lambda-like polypeptide 1 (CD179 antigen-like family member B) (Ig lambda-5) (Immunoglobulin omega polypeptide) (Immunoglobulin-related protein 14.1) (CD antigen CD179b)	IGLL1 IGL1
Disease	602049	5880	RAC2	ENSG00000128340	P15153	RAC2_HUMAN	Ras-related C3 botulinum toxin substrate 2 (GX) (Small G protein) (p21-Rac2)	RAC2
Disease	148069	3872	KRT17	ENSG00000128422	Q04695	K1C17_HUMAN	Keratin, type I cytoskeletal 17 (39.1) (Cytokeratin-17) (CK-17) (Keratin-17) (K17)	KRT17
Disease	605317	93986	FOXP2	ENSG00000128573	O15409	FOXP2_HUMAN	Forkhead box protein P2 (CAG repeat protein 44) (Trinucleotide repeat-containing gene 10 protein)	FOXP2 CAGH44 TNRC10
Disease	102565	2318	FLNC	ENSG00000128591	Q14315	FLNC_HUMAN	Filamin-C (FLN-C) (FLNc) (ABP-280-like protein) (ABP-L) (Actin-binding-like protein) (Filamin-2) (Gamma-filamin)	FLNC ABPL FLN2
Disease	601500	6608	SMO	ENSG00000128602	Q99835	SMO_HUMAN	Smoothened homolog (SMO) (Protein Gx)	SMO SMOH
Disease	613301	389549	FEZF1	ENSG00000128610	A0PJY2	FEZF1_HUMAN	Fez family zinc finger protein 1 (Zinc finger protein 312B)	FEZF1 FEZ ZNF312B
Disease	613522	611	OPN1SW	ENSG00000128617	P03999	OPSB_HUMAN	Short-wave-sensitive opsin 1 (Blue cone photoreceptor pigment) (Blue-sensitive opsin) (BOP)	OPN1SW BCP
Disease	604961	50940	PDE11A	ENSG00000128655	Q9HCR9	PDE11_HUMAN	Dual 3',5'-cyclic-AMP and -GMP phosphodiesterase 11A (EC 3.1.4.35) (EC 3.1.4.53) (cAMP and cGMP phosphodiesterase 11A)	PDE11A
Disease	118423	1123	CHN1	ENSG00000128656	P15882	CHIN_HUMAN	N-chimaerin (A-chimaerin) (Alpha-chimerin) (N-chimerin) (NC) (Rho GTPase-activating protein 2)	CHN1 ARHGAP2 CHN
Disease	142984	3236	HOXD10	ENSG00000128710	P28358	HXD10_HUMAN	Homeobox protein Hox-D10 (Homeobox protein Hox-4D) (Homeobox protein Hox-4E)	HOXD10 HOX4D HOX4E
Disease	142989	3239	HOXD13	ENSG00000128714	P35453	HXD13_HUMAN	Homeobox protein Hox-D13 (Homeobox protein Hox-4I)	HOXD13 HOX4I
Disease	605837	8924	HERC2	ENSG00000128731	O95714	HERC2_HUMAN	E3 ubiquitin-protein ligase HERC2 (EC 2.3.2.26) (HECT domain and RCC1-like domain-containing protein 2) (HECT-type E3 ubiquitin transferase HERC2)	HERC2
Disease	182279	6638	SNRPN	ENSG00000128739	P63162	RSMN_HUMAN	Small nuclear ribonucleoprotein-associated protein N (snRNP-N) (Sm protein D) (Sm-D) (Sm protein N) (Sm-N) (SmN) (Tissue-specific-splicing protein)	SNRPN HCERN3 SMN
Disease	609280	440275	EIF2AK4	ENSG00000128829	Q9P2K8	E2AK4_HUMAN	eIF-2-alpha kinase GCN2 (EC 2.7.11.1) (Eukaryotic translation initiation factor 2-alpha kinase 4) (GCN2-like protein)	EIF2AK4 GCN2 KIAA1338
Disease	611695	146057	TTBK2	ENSG00000128881	Q6IQ55	TTBK2_HUMAN	Tau-tubulin kinase 2 (EC 2.7.11.1)	TTBK2 KIAA0847
Disease	605185	54567	DLL4	ENSG00000128917	Q9NR61	DLL4_HUMAN	Delta-like protein 4 (Drosophila Delta homolog 4) (Delta4)	DLL4 UNQ1895/PRO4341
Disease	607036	3712	IVD	ENSG00000128928	P26440	IVD_HUMAN	Isovaleryl-CoA dehydrogenase, mitochondrial (IVD) (EC 1.3.8.4)	IVD
Disease	606725	54982	CLN6	ENSG00000128973	Q9NWW5	CLN6_HUMAN	Ceroid-lipofuscinosis neuronal protein 6 (Protein CLN6)	CLN6
Disease	608879	54832	VPS13C	ENSG00000129003	Q709C8	VP13C_HUMAN	Vacuolar protein sorting-associated protein 13C	VPS13C KIAA1421
Disease	176258	3746	KCNC1	ENSG00000129159	P48547	KCNC1_HUMAN	Potassium voltage-gated channel subfamily C member 1 (NGK2) (Voltage-gated potassium channel subunit Kv3.1) (Voltage-gated potassium channel subunit Kv4)	KCNC1
Disease	600824	8048	CSRP3	ENSG00000129170	P50461	CSRP3_HUMAN	Cysteine and glycine-rich protein 3 (Cardiac LIM protein) (Cysteine-rich protein 3) (CRP3) (LIM domain protein, cardiac) (Muscle LIM protein)	CSRP3 CLP MLP
Disease	604392	23746	AIPL1	ENSG00000129221	Q9NZN9	AIPL1_HUMAN	Aryl-hydrocarbon-interacting protein-like 1	AIPL1 AIPL2
Disease	603060	10749	KIF1C	ENSG00000129250	O43896	KIF1C_HUMAN	Kinesin-like protein KIF1C	KIF1C KIAA0706
Disease	604041	9526	MPDU1	ENSG00000129255	O75352	MPU1_HUMAN	Mannose-P-dolichol utilization defect 1 protein (Suppressor of Lec15 and Lec35 glycosylation mutation homolog) (SL15)	MPDU1
Disease	614930	23639	LRRC6	ENSG00000129295	Q86X45	TILB_HUMAN	Protein tilB homolog (Leucine-rich repeat-containing protein 6) (Leucine-rich testis-specific protein) (Testis-specific leucine-rich repeat protein)	LRRC6 LRTP TSLRP
Disease	162080	4901	NRL	ENSG00000129535	P54845	NRL_HUMAN	Neural retina-specific leucine zipper protein (NRL)	NRL D14S46E
Disease	614404	79651	RHBDF2	ENSG00000129667	Q6PJF5	RHDF2_HUMAN	Inactive rhomboid protein 2 (iRhom2) (Rhomboid 5 homolog 2) (Rhomboid family member 2) (Rhomboid veinlet-like protein 5) (Rhomboid veinlet-like protein 6)	RHBDF2 IRHOM2 RHBDL5 RHBDL6
Disease	614426	80185	TTI2	ENSG00000129696	Q6NXR4	TTI2_HUMAN	TELO2-interacting protein 2	TTI2 C8orf41
Disease	600856	1028	CDKN1C	ENSG00000129757	P49918	CDN1C_HUMAN	Cyclin-dependent kinase inhibitor 1C (Cyclin-dependent kinase inhibitor p57) (p57Kip2)	CDKN1C KIP2
Disease	609168	151648	SGO1	ENSG00000129810	Q5FBB7	SGO1_HUMAN	Shugoshin 1 (Serologically defined breast cancer antigen NY-BR-85) (Shugoshin-like 1)	SGO1 SGOL1
Disease	114019	1013	CDH15	ENSG00000129910	P55291	CAD15_HUMAN	Cadherin-15 (Cadherin-14) (Muscle cadherin) (M-cadherin)	CDH15 CDH14 CDH3
Disease	191044	7137	TNNI3	ENSG00000129991	P19429	TNNI3_HUMAN	Troponin I, cardiac muscle (Cardiac troponin I)	TNNI3 TNNC1
Disease	601240	2593	GAMT	ENSG00000130005	Q14353	GAMT_HUMAN	Guanidinoacetate N-methyltransferase (EC 2.1.1.2)	GAMT
Disease	176267	3741	KCNA5	ENSG00000130037	P22460	KCNA5_HUMAN	Potassium voltage-gated channel subfamily A member 5 (HPCN1) (Voltage-gated potassium channel HK2) (Voltage-gated potassium channel subunit Kv1.5)	KCNA5
Disease	614194	57572	DOCK6	ENSG00000130158	Q96HP0	DOCK6_HUMAN	Dedicator of cytokinesis protein 6	DOCK6 KIAA1395
Disease	606945	3949	LDLR	ENSG00000130164	P01130	LDLR_HUMAN	Low-density lipoprotein receptor (LDL receptor)	LDLR
Disease	177060	5589	PRKCSH	ENSG00000130175	P14314	GLU2B_HUMAN	Glucosidase 2 subunit beta (80K-H protein) (Glucosidase II subunit beta) (Protein kinase C substrate 60.1 kDa protein heavy chain) (PKCSH)	PRKCSH G19P1
Disease	107741	348	APOE	ENSG00000130203	P02649	APOE_HUMAN	Apolipoprotein E (Apo-E)	APOE
Disease	126141	1804	DPP6	ENSG00000130226	P42658	DPP6_HUMAN	Dipeptidyl aminopeptidase-like protein 6 (DPPX) (Dipeptidyl aminopeptidase-related protein) (Dipeptidyl peptidase 6) (Dipeptidyl peptidase IV-like protein) (Dipeptidyl peptidase VI) (DPP VI)	DPP6
Disease	601255	547	KIF1A	ENSG00000130294	Q12756	KIF1A_HUMAN	Kinesin-like protein KIF1A (Axonal transporter of synaptic vesicles) (Microtubule-based motor KIF1A) (Unc-104- and KIF1A-related protein) (hUnc-104)	KIF1A ATSV C2orf20
Disease	608536	84705	GTPBP3	ENSG00000130299	Q969Y2	GTPB3_HUMAN	tRNA modification GTPase GTPBP3, mitochondrial (GTP-binding protein 3) (Mitochondrial GTP-binding protein 1)	GTPBP3 MTGP1
Disease	607647	83483	PLVAP	ENSG00000130300	Q9BX97	PLVAP_HUMAN	Plasmalemma vesicle-associated protein (Fenestrated endothelial-linked structure protein) (Plasmalemma vesicle protein 1) (PV-1)	PLVAP FELS PV1
Disease	610502	84816	RTN4IP1	ENSG00000130347	Q8WWV3	RT4I1_HUMAN	Reticulon-4-interacting protein 1, mitochondrial (NOGO-interacting mitochondrial protein)	RTN4IP1 NIMP
Disease	615876	83861	RSPH3	ENSG00000130363	Q86UC2	RSPH3_HUMAN	Radial spoke head protein 3 homolog (A-kinase anchor protein RSPH3) (Radial spoke head-like protein 2)	RSPH3 RSHL2 RSP3
Disease	300247	9210	BMP15	ENSG00000130385	O95972	BMP15_HUMAN	Bone morphogenetic protein 15 (BMP-15) (Growth/differentiation factor 9B) (GDF-9B)	BMP15 GDF9B
Disease	604638	81	ACTN4	ENSG00000130402	O43707	ACTN4_HUMAN	Alpha-actinin-4 (Non-muscle alpha-actinin 4)	ACTN4
Disease	603835	4705	NDUFA10	ENSG00000130414	O95299	NDUAA_HUMAN	NADH dehydrogenase [ubiquinone] 1 alpha subcomplex subunit 10, mitochondrial (Complex I-42kD) (CI-42kD) (NADH-ubiquinone oxidoreductase 42 kDa subunit)	NDUFA10
Disease	133170	2056	EPO	ENSG00000130427	P01588	EPO_HUMAN	Erythropoietin (Epoetin)	EPO
Disease	604223	10095	ARPC1B	ENSG00000130429	O15143	ARC1B_HUMAN	Actin-related protein 2/3 complex subunit 1B (Arp2/3 complex 41 kDa subunit) (p41-ARC)	ARPC1B ARC41
Disease	615951	57688	ZSWIM6	ENSG00000130449	Q9HCJ5	ZSWM6_HUMAN	Zinc finger SWIM domain-containing protein 6	ZSWIM6 KIAA1577
Disease	604272	9997	SCO2	ENSG00000130489	O43819	SCO2_HUMAN	Protein SCO2 homolog, mitochondrial	SCO2
Disease	605158	7837	PXDN	ENSG00000130508	Q92626	PXDN_HUMAN	Peroxidasin homolog (EC 1.11.1.7) (Melanoma-associated antigen MG50) (Vascular peroxidase 1) (p53-responsive gene 2 protein)	PXDN KIAA0230 MG50 PRG2 VPO VPO1
Disease	606936	54795	TRPM4	ENSG00000130529	Q8TD43	TRPM4_HUMAN	Transient receptor potential cation channel subfamily M member 4 (hTRPM4) (Calcium-activated non-selective cation channel 1) (Long transient receptor potential channel 4) (LTrpC-4) (LTrpC4) (Melastatin-4)	TRPM4 LTRPC4
Disease	181031	6295	SAG	ENSG00000130561	P10523	ARRS_HUMAN	S-arrestin (48 kDa protein) (Retinal S-antigen) (S-AG) (Rod photoreceptor arrestin)	SAG
Disease	600692	7140	TNNT3	ENSG00000130595	P45378	TNNT3_HUMAN	Troponin T, fast skeletal muscle (TnTf) (Beta-TnTF) (Fast skeletal muscle troponin T) (fTnT)	TNNT3
Disease	191043	7136	TNNI2	ENSG00000130598	P48788	TNNI2_HUMAN	Troponin I, fast skeletal muscle (Troponin I, fast-twitch isoform)	TNNI2
Disease	103280	283120	H19	ENSG00000130600
Disease	120215	1289	COL5A1	ENSG00000130635	P20908	CO5A1_HUMAN	Collagen alpha-1(V) chain	COL5A1
Disease	611150	25814	ATXN10	ENSG00000130638	Q9UBB4	ATX10_HUMAN	Ataxin-10 (Brain protein E46 homolog) (Spinocerebellar ataxia type 10 protein)	ATXN10 SCA10
Disease	142994	3110	MNX1	ENSG00000130675	P50219	MNX1_HUMAN	Motor neuron and pancreas homeobox protein 1 (Homeobox protein HB9)	MNX1 HLXB9
Disease	611496	140628	GATA5	ENSG00000130700	Q9BWX5	GATA5_HUMAN	Transcription factor GATA-5 (GATA-binding factor 5)	GATA5
Disease	606731	9885	OSBPL2	ENSG00000130703	Q9H1P3	OSBL2_HUMAN	Oxysterol-binding protein-related protein 2 (ORP-2) (OSBP-related protein 2)	OSBPL2 KIAA0772 ORP2
Disease	603470	445	ASS1	ENSG00000130707	P00966	ASSY_HUMAN	Argininosuccinate synthase (EC 6.3.4.5) (Citrulline--aspartate ligase)	ASS1 ASS
Disease	616458	59335	PRDM12	ENSG00000130711	Q9H4Q4	PRD12_HUMAN	PR domain zinc finger protein 12 (EC 2.1.1.-) (PR domain-containing protein 12)	PRDM12 PFM9
Disease	602238	23404	EXOSC2	ENSG00000130713	Q13868	EXOS2_HUMAN	Exosome complex component RRP4 (Exosome component 2) (Ribosomal RNA-processing protein 4)	EXOSC2 RRP4
Disease	607423	10585	POMT1	ENSG00000130714	Q9Y6A1	POMT1_HUMAN	Protein O-mannosyl-transferase 1 (EC 2.4.1.109) (Dolichyl-phosphate-mannose--protein mannosyltransferase 1)	POMT1
Disease	300161	1968	EIF2S3	ENSG00000130741	P41091	IF2G_HUMAN	Eukaryotic translation initiation factor 2 subunit 3 (Eukaryotic translation initiation factor 2 subunit gamma X) (eIF-2-gamma X) (eIF-2gX)	EIF2S3 EIF2G
Disease	126375	1786	DNMT1	ENSG00000130816	P26358	DNMT1_HUMAN	DNA (cytosine-5)-methyltransferase 1 (Dnmt1) (EC 2.1.1.37) (CXXC-type zinc finger protein 9) (DNA methyltransferase HsaI) (DNA MTase HsaI) (M.HsaI) (MCMT)	DNMT1 AIM CXXC9 DNMT
Disease	300036	6535	SLC6A8	ENSG00000130821	P48029	SC6A8_HUMAN	Sodium- and chloride-dependent creatine transporter 1 (CT1) (Creatine transporter 1) (Solute carrier family 6 member 8)	SLC6A8
Disease	300126	1736	DKC1	ENSG00000130826	O60832	DKC1_HUMAN	H/ACA ribonucleoprotein complex subunit DKC1 (EC 5.4.99.-) (CBF5 homolog) (Dyskerin) (Nopp140-associated protein of 57 kDa) (Nucleolar protein NAP57) (Nucleolar protein family A member 4) (snoRNP protein DKC1)	DKC1 NOLA4
Disease	613541	91574	C12orf65	ENSG00000130921	Q9H3J6	CL065_HUMAN	Probable peptide chain release factor C12orf65, mitochondrial	C12orf65 My030
Disease	605573	3293	HSD17B3	ENSG00000130948	P37058	DHB3_HUMAN	Testosterone 17-beta-dehydrogenase 3 (EC 1.1.1.64) (17-beta-hydroxysteroid dehydrogenase type 3) (17-beta-HSD 3) (Short chain dehydrogenase/reductase family 12C member 2) (Testicular 17-beta-hydroxysteroid dehydrogenase)	HSD17B3 EDH17B3 SDR12C2
Disease	314370	7317	UBA1	ENSG00000130985	P22314	UBA1_HUMAN	Ubiquitin-like modifier-activating enzyme 1 (EC 6.2.1.45) (Protein A1S9) (Ubiquitin-activating enzyme E1)	UBA1 A1S9T UBE1
Disease	608441	23345	SYNE1	ENSG00000131018	Q8NF91	SYNE1_HUMAN	Nesprin-1 (Enaptin) (KASH domain-containing protein 1) (KASH1) (Myocyte nuclear envelope protein 1) (Myne-1) (Nuclear envelope spectrin repeat protein 1) (Synaptic nuclear envelope protein 1) (Syne-1)	SYNE1 C6orf98 KIAA0796 KIAA1262 KIAA1756 MYNE1
Disease	607976	84701	COX4I2	ENSG00000131055	Q96KJ9	COX42_HUMAN	Cytochrome c oxidase subunit 4 isoform 2, mitochondrial (Cytochrome c oxidase subunit IV isoform 2) (COX IV-2)	COX4I2 COX4L2
Disease	300429	23229	ARHGEF9	ENSG00000131089	O43307	ARHG9_HUMAN	Rho guanine nucleotide exchange factor 9 (Collybistin) (PEM-2 homolog) (Rac/Cdc42 guanine nucleotide exchange factor 9)	ARHGEF9 ARHDH9 KIAA0424
Disease	137780	2670	GFAP	ENSG00000131095	P14136	GFAP_HUMAN	Glial fibrillary acidic protein (GFAP)	GFAP
Disease	108746	529	ATP6V1E1	ENSG00000131100	P36543	VATE1_HUMAN	V-type proton ATPase subunit E 1 (V-ATPase subunit E 1) (V-ATPase 31 kDa subunit) (p31) (Vacuolar proton pump subunit E 1)	ATP6V1E1 ATP6E ATP6E2
Disease	164010	5119	CHMP1A	ENSG00000131165	Q9HD42	CHM1A_HUMAN	Charged multivesicular body protein 1a (Chromatin-modifying protein 1a) (CHMP1a) (Vacuolar protein sorting-associated protein 46-1) (Vps46-1) (hVps46-1)	CHMP1A CHMP1 KIAA0047 PCOLN3 PRSM1
Disease	300885	1349	COX7B	ENSG00000131174	P24311	COX7B_HUMAN	Cytochrome c oxidase subunit 7B, mitochondrial (Cytochrome c oxidase polypeptide VIIb)	COX7B
Disease	182309	6569	SLC34A1	ENSG00000131183	Q06495	NPT2A_HUMAN	Sodium-dependent phosphate transport protein 2A (Sodium-phosphate transport protein 2A) (Na(+)-dependent phosphate cotransporter 2A) (NaPi-3) (Sodium/phosphate cotransporter 2A) (Na(+)/Pi cotransporter 2A) (NaPi-2a) (Solute carrier family 34 member 1)	SLC34A1 NPT2 SLC17A2
Disease	610619	2161	F12	ENSG00000131187	P00748	FA12_HUMAN	Coagulation factor XII (EC 3.4.21.38) (Hageman factor) (HAF) [Cleaved into: Coagulation factor XIIa heavy chain; Beta-factor XIIa part 1; Coagulation factor XIIa light chain (Beta-factor XIIa part 2)]	F12
Disease	600722	5538	PPT1	ENSG00000131238	P50897	PPT1_HUMAN	Palmitoyl-protein thioesterase 1 (PPT-1) (EC 3.1.2.22) (Palmitoyl-protein hydrolase 1)	PPT1 CLN1 PPT
Disease	300379	51132	RLIM	ENSG00000131263	Q9NVW2	RNF12_HUMAN	E3 ubiquitin-protein ligase RLIM (EC 2.3.2.27) (LIM domain-interacting RING finger protein) (RING finger LIM domain-binding protein) (R-LIM) (RING finger protein 12) (RING-type E3 ubiquitin transferase RLIM) (Renal carcinoma antigen NY-REN-43)	RLIM RNF12
Disease	300135	22	ABCB7	ENSG00000131269	O75027	ABCB7_HUMAN	ATP-binding cassette sub-family B member 7, mitochondrial (ATP-binding cassette transporter 7) (ABC transporter 7 protein)	ABCB7 ABC7
Disease	176264	3748	KCNC3	ENSG00000131398	Q14003	KCNC3_HUMAN	Potassium voltage-gated channel subfamily C member 3 (KSHIIID) (Voltage-gated potassium channel subunit Kv3.3)	KCNC3
Disease	191135	7283	TUBG1	ENSG00000131462	P23258	TBG1_HUMAN	Tubulin gamma-1 chain (Gamma-1-tubulin) (Gamma-tubulin complex component 1) (GCP-1)	TUBG1 TUBG
Disease	608665	29893	PSMC3IP	ENSG00000131470	Q9P2W1	HOP2_HUMAN	Homologous-pairing protein 2 homolog (Nuclear receptor coactivator GT198) (PSMC3-interacting protein) (Proteasome 26S ATPase subunit 3-interacting protein) (Tat-binding protein 1-interacting protein) (TBP-1-interacting protein)	PSMC3IP HOP2 TBPIP
Disease	613742	2538	G6PC	ENSG00000131482	P35575	G6PC_HUMAN	Glucose-6-phosphatase (G-6-Pase) (G6Pase) (EC 3.1.3.9) (Glucose-6-phosphatase alpha) (G6Pase-alpha)	G6PC G6PT
Disease	602137	4695	NDUFA2	ENSG00000131495	O43678	NDUA2_HUMAN	NADH dehydrogenase [ubiquinone] 1 alpha subcomplex subunit 2 (Complex I-B8) (CI-B8) (NADH-ubiquinone oxidoreductase B8 subunit)	NDUFA2
Disease	602121	1729	DIAPH1	ENSG00000131504	O60610	DIAP1_HUMAN	Protein diaphanous homolog 1 (Diaphanous-related formin-1) (DRF1)	DIAPH1 DIAP1
Disease	615403	79228	THOC6	ENSG00000131652	Q86W42	THOC6_HUMAN	THO complex subunit 6 homolog (Functional spliceosome-associated protein 35) (fSAP35) (WD repeat-containing protein 58)	THOC6 WDR58 PSEC0006
Disease	606692	84231	TRAF7	ENSG00000131653	Q6Q0C0	TRAF7_HUMAN	E3 ubiquitin-protein ligase TRAF7 (EC 2.3.2.27) (RING finger and WD repeat-containing protein 1) (RING finger protein 119) (RING-type E3 ubiquitin transferase TRAF7) (TNF receptor-associated factor 7)	TRAF7 RFWD1 RNF119
Disease	607215	261734	NPHP4	ENSG00000131697	O75161	NPHP4_HUMAN	Nephrocystin-4 (Nephroretinin)	NPHP4 KIAA0673
Disease	126430	7153	TOP2A	ENSG00000131747	P11388	TOP2A_HUMAN	DNA topoisomerase 2-alpha (EC 5.99.1.3) (DNA topoisomerase II, alpha isozyme)	TOP2A TOP2
Disease	180240	5914	RARA	ENSG00000131759	P10276	RARA_HUMAN	Retinoic acid receptor alpha (RAR-alpha) (Nuclear receptor subfamily 1 group B member 1)	RARA NR1B1
Disease	136530	2488	FSHB	ENSG00000131808	P01225	FSHB_HUMAN	Follitropin subunit beta (Follicle-stimulating hormone beta subunit) (FSH-B) (FSH-beta) (Follitropin beta chain)	FSHB
Disease	300502	5160	PDHA1	ENSG00000131828	P08559	ODPA_HUMAN	Pyruvate dehydrogenase E1 component subunit alpha, somatic form, mitochondrial (EC 1.2.4.1) (PDHE1-A type I)	PDHA1 PHE1A
Disease	609014	64087	MCCC2	ENSG00000131844	Q9HCC0	MCCB_HUMAN	Methylcrotonoyl-CoA carboxylase beta chain, mitochondrial (MCCase subunit beta) (EC 6.4.1.4) (3-methylcrotonyl-CoA carboxylase 2) (3-methylcrotonyl-CoA carboxylase non-biotin-containing subunit) (3-methylcrotonyl-CoA:carbon dioxide ligase subunit beta)	MCCC2 MCCB
Disease	608183	22856	CHSY1	ENSG00000131873	Q86X52	CHSS1_HUMAN	Chondroitin sulfate synthase 1 (EC 2.4.1.175) (EC 2.4.1.226) (Chondroitin glucuronyltransferase 1) (Chondroitin synthase 1) (ChSy-1) (Glucuronosyl-N-acetylgalactosaminyl-proteoglycan 4-beta-N-acetylgalactosaminyltransferase 1) (N-acetylgalactosaminyl-proteoglycan 3-beta-glucuronosyltransferase 1) (N-acetylgalactosaminyltransferase 1)	CHSY1 CHSY CSS1 KIAA0990 UNQ756/PRO1487
Disease	604630	8431	NR0B2	ENSG00000131910	Q15466	NR0B2_HUMAN	Nuclear receptor subfamily 0 group B member 2 (Orphan nuclear receptor SHP) (Small heterodimer partner)	NR0B2 SHP
Disease	609520	55145	THAP1	ENSG00000131931	Q9NVV9	THAP1_HUMAN	THAP domain-containing protein 1	THAP1
Disease	614297	83636	C19orf12	ENSG00000131943	Q9NSK7	CS012_HUMAN	Protein C19orf12	C19orf12
Disease	600225	2643	GCH1	ENSG00000131979	P30793	GCH1_HUMAN	GTP cyclohydrolase 1 (EC 3.5.4.16) (GTP cyclohydrolase I) (GTP-CH-I)	GCH1 DYT5 GCH
Disease	610055	54862	CC2D1A	ENSG00000132024	Q6P1N0	C2D1A_HUMAN	Coiled-coil and C2 domain-containing protein 1A (Akt kinase-interacting protein 1) (Five prime repressor element under dual repression-binding protein 1) (FRE under dual repression-binding protein 1) (Freud-1) (Putative NF-kappa-B-activating protein 023N)	CC2D1A AKI1
Disease	602109	4148	MATN3	ENSG00000132031	O15232	MATN3_HUMAN	Matrilin-3	MATN3
Disease	616423	22907	DHX30	ENSG00000132153	Q7L2E3	DHX30_HUMAN	ATP-dependent RNA helicase DHX30 (EC 3.6.4.13) (DEAH box protein 30)	DHX30 DDX30 KIAA0890
Disease	164760	5894	RAF1	ENSG00000132155	P04049	RAF1_HUMAN	RAF proto-oncogene serine/threonine-protein kinase (EC 2.7.11.1) (Proto-oncogene c-RAF) (cRaf) (Raf-1)	RAF1 RAF
Disease	601487	5468	PPARG	ENSG00000132170	P37231	PPARG_HUMAN	Peroxisome proliferator-activated receptor gamma (PPAR-gamma) (Nuclear receptor subfamily 1 group C member 3)	PPARG NR1C3
Disease	603426	8864	PER2	ENSG00000132326	O15055	PER2_HUMAN	Period circadian protein homolog 2 (hPER2) (Circadian clock protein PERIOD 2)	PER2 KIAA0347
Disease	607875	51763	INPP5K	ENSG00000132376	Q9BT40	INP5K_HUMAN	Inositol polyphosphate 5-phosphatase K (EC 3.1.3.56) (Skeletal muscle and kidney-enriched inositol phosphatase)	INPP5K PPS SKIP
Disease	172860	5176	SERPINF1	ENSG00000132386	P36955	PEDF_HUMAN	Pigment epithelium-derived factor (PEDF) (Cell proliferation-inducing gene 35 protein) (EPC-1) (Serpin F1)	SERPINF1 PEDF PIG35
Disease	107930	1644	DDC	ENSG00000132437	P20711	DDC_HUMAN	Aromatic-L-amino-acid decarboxylase (AADC) (EC 4.1.1.28) (DOPA decarboxylase) (DDC)	DDC AADC
Disease	606585	10117	ENAM	ENSG00000132464	Q9NRM1	ENAM_HUMAN	Enamelin	ENAM
Disease	147557	3691	ITGB4	ENSG00000132470	P16144	ITB4_HUMAN	Integrin beta-4 (GP150) (CD antigen CD104)	ITGB4
Disease	606962	23558	WBP2	ENSG00000132471	Q969T9	WBP2_HUMAN	WW domain-binding protein 2 (WBP-2)	WBP2
Disease	607883	55065	SLC52A1	ENSG00000132517	Q9NWF4	S52A1_HUMAN	Solute carrier family 52, riboflavin transporter, member 1 (Porcine endogenous retrovirus A receptor 2) (PERV-A receptor 2) (Protein GPR172B) (Riboflavin transporter 1) (hRFT1)	SLC52A1 GPR172B PAR2 RFT1
Disease	600179	3000	GUCY2D	ENSG00000132518	Q02846	GUC2D_HUMAN	Retinal guanylyl cyclase 1 (RETGC-1) (EC 4.6.1.2) (Guanylate cyclase 2D, retinal) (Rod outer segment membrane guanylate cyclase) (ROS-GC)	GUCY2D CORD6 GUC1A4 GUC2D RETGC RETGC1
Disease	607817	157680	VPS13B	ENSG00000132549	Q7Z7G8	VP13B_HUMAN	Vacuolar protein sorting-associated protein 13B (Cohen syndrome protein 1)	VPS13B CHS1 COH1 KIAA0532
Disease	607435	26284	ERAL1	ENSG00000132591	O75616	ERAL1_HUMAN	GTPase Era, mitochondrial (H-ERA) (hERA) (Conserved ERA-like GTPase) (CEGA) (ERA-W) (ERA-like protein 1)	ERAL1 HERA
Disease	610087	54496	PRMT7	ENSG00000132600	Q9NVM4	ANM7_HUMAN	Protein arginine N-methyltransferase 7 (EC 2.1.1.321) (Histone-arginine N-methyltransferase PRMT7) ([Myelin basic protein]-arginine N-methyltransferase PRMT7)	PRMT7 KIAA1933
Disease	610222	54453	RIN2	ENSG00000132669	Q8WYP3	RIN2_HUMAN	Ras and Rab interactor 2 (Ras association domain family 4) (Ras inhibitor JC265) (Ras interaction/interference protein 2)	RIN2 RASSF4
Disease	600502	3508	IGHMBP2	ENSG00000132740	P38935	SMBP2_HUMAN	DNA-binding protein SMUBP-2 (EC 3.6.4.12) (EC 3.6.4.13) (ATP-dependent helicase IGHMBP2) (Glial factor 1) (GF-1) (Immunoglobulin mu-binding protein 2)	IGHMBP2 SMBP2 SMUBP2
Disease	609831	25974	MMACHC	ENSG00000132763	Q9Y4U1	MMAC_HUMAN	Methylmalonic aciduria and homocystinuria type C protein (EC 1.16.1.-) (CblC) (Cyanocobalamin reductase (cyanide-eliminating))	MMACHC
Disease	613931	114034	TOE1	ENSG00000132773	Q96GM8	TOE1_HUMAN	Target of EGR1 protein 1	TOE1
Disease	604933	4595	MUTYH	ENSG00000132781	Q9UIF7	MUTYH_HUMAN	Adenine DNA glycosylase (EC 3.2.2.31) (MutY homolog) (hMYH)	MUTYH MYH
Disease	605849	29958	DMGDH	ENSG00000132837	Q9UI17	M2GD_HUMAN	Dimethylglycine dehydrogenase, mitochondrial (EC 1.5.8.4) (ME2GLYDH)	DMGDH
Disease	603401	8546	AP3B1	ENSG00000132842	O00203	AP3B1_HUMAN	AP-3 complex subunit beta-1 (Adaptor protein complex AP-3 subunit beta-1) (Adaptor-related protein complex 3 subunit beta-1) (Beta-3A-adaptin) (Clathrin assembly protein complex 3 beta-1 large chain)	AP3B1 ADTB3A
Disease	604774	27329	ANGPTL3	ENSG00000132855	Q9Y5C1	ANGL3_HUMAN	Angiopoietin-related protein 3 (Angiopoietin-5) (ANG-5) (Angiopoietin-like protein 3) [Cleaved into: ANGPTL3(17-221); ANGPTL3(17-224)]	ANGPTL3 ANGPT5 UNQ153/PRO179
Disease	180071	5145	PDE6A	ENSG00000132915	P16499	PDE6A_HUMAN	Rod cGMP-specific 3',5'-cyclic phosphodiesterase subunit alpha (GMP-PDE alpha) (EC 3.1.4.35) (PDE V-B1)	PDE6A PDEA
Disease	613386	51371	POMP	ENSG00000132963	Q9Y244	POMP_HUMAN	Proteasome maturation protein (Proteassemblin) (Protein UMP1 homolog) (hUMP1) (Voltage-gated K channel beta subunit 4.1)	POMP C13orf12 UMP1 HSPC014 HSPC036 PNAS-110
Disease	160741	4626	MYH8	ENSG00000133020	P13535	MYH8_HUMAN	Myosin-8 (Myosin heavy chain 8) (Myosin heavy chain, skeletal muscle, perinatal) (MyHC-perinatal)	MYH8
Disease	603644	6341	SCO1	ENSG00000133028	O75880	SCO1_HUMAN	Protein SCO1 homolog, mitochondrial	SCO1 SCOD1
Disease	612666	25778	DSTYK	ENSG00000133059	Q6XUX3	DUSTY_HUMAN	Dual serine/threonine and tyrosine protein kinase (EC 2.7.12.1) (Dusty protein kinase) (Dusty PK) (RIP-homologous kinase) (Receptor-interacting serine/threonine-protein kinase 5) (Sugen kinase 496) (SgK496)	DSTYK KIAA0472 RIP5 RIPK5 SGK496 HDCMD38P
Disease	606977	57511	COG6	ENSG00000133103	Q9Y2V7	COG6_HUMAN	Conserved oligomeric Golgi complex subunit 6 (COG complex subunit 6) (Component of oligomeric Golgi complex 6)	COG6 KIAA1134
Disease	607111	23111	SPART	ENSG00000133104	Q8N0X7	SPART_HUMAN	Spartin (Spastic paraplegia 20 protein) (Trans-activated by hepatitis C virus core protein 1)	SPART KIAA0610 SPG20 TAHCCP1
Disease	601861	5994	RFXAP	ENSG00000133111	O00287	RFXAP_HUMAN	Regulatory factor X-associated protein (RFX-associated protein) (RFX DNA-binding complex 36 kDa subunit)	RFXAP
Disease	180072	5158	PDE6B	ENSG00000133256	P35913	PDE6B_HUMAN	Rod cGMP-specific 3',5'-cyclic phosphodiesterase subunit beta (GMP-PDE beta) (EC 3.1.4.35)	PDE6B PDEB
Disease	160745	4629	MYH11	ENSG00000133392	P35749	MYH11_HUMAN	Myosin-11 (Myosin heavy chain 11) (Myosin heavy chain, smooth muscle isoform) (SMMHC)	MYH11 KIAA0866
Disease	616661	22880	MORC2	ENSG00000133422	Q9Y6X9	MORC2_HUMAN	MORC family CW-type zinc finger protein 2 (Zinc finger CW-type coiled-coil domain protein 1)	MORC2 KIAA0852 ZCWCC1
Disease	603590	9215	LARGE1	ENSG00000133424	O95461	LARG1_HUMAN	LARGE xylosyl- and glucuronyltransferase 1 (EC 2.4.-.-) (Acetylglucosaminyltransferase-like 1A) (Glycosyltransferase-like protein) [Includes: Xylosyltransferase LARGE (EC 2.4.2.-); Beta-1,3-glucuronyltransferase LARGE (EC 2.4.1.-)]	LARGE1 KIAA0609 LARGE
Disease	607295	84700	MYO18B	ENSG00000133454	Q8IUG5	MY18B_HUMAN	Unconventional myosin-XVIIIb	MYO18B
Disease	190070	3845	KRAS	ENSG00000133703	P01116	RASK_HUMAN	GTPase KRas (K-Ras 2) (Ki-Ras) (c-K-ras) (c-Ki-ras) [Cleaved into: GTPase KRas, N-terminally processed]	KRAS KRAS2 RASK2
Disease	605010	11005	SPINK5	ENSG00000133710	Q9NQ38	ISK5_HUMAN	Serine protease inhibitor Kazal-type 5 (Lympho-epithelial Kazal-type-related inhibitor) (LEKTI) [Cleaved into: Hemofiltrate peptide HF6478; Hemofiltrate peptide HF7665]	SPINK5
Disease	602064	3612	IMPA1	ENSG00000133731	P29218	IMPA1_HUMAN	Inositol monophosphatase 1 (IMP 1) (IMPase 1) (EC 3.1.3.25) (D-galactose 1-phosphate phosphatase) (EC 3.1.3.94) (Inositol-1(or 4)-monophosphatase 1) (Lithium-sensitive myo-inositol monophosphatase A1)	IMPA1 IMPA
Disease	607697	81846	SBF2	ENSG00000133812	Q86WG5	MTMRD_HUMAN	Myotubularin-related protein 13 (SET-binding factor 2)	SBF2 CMT4B2 KIAA1766 MTMR13
Disease	600098	22800	RRAS2	ENSG00000133818	P62070	RRAS2_HUMAN	Ras-related protein R-Ras2 (Ras-like protein TC21) (Teratocarcinoma oncogene)	RRAS2 TC21
Disease	601860	3295	HSD17B4	ENSG00000133835	P51659	DHB4_HUMAN	Peroxisomal multifunctional enzyme type 2 (MFE-2) (17-beta-hydroxysteroid dehydrogenase 4) (17-beta-HSD 4) (D-bifunctional protein) (DBP) (Multifunctional protein 2) (MPF-2) (Short chain dehydrogenase/reductase family 8C member 1) [Cleaved into: (3R)-hydroxyacyl-CoA dehydrogenase (EC 1.1.1.n12); Enoyl-CoA hydratase 2 (EC 4.2.1.107) (EC 4.2.1.119) (3-alpha,7-alpha,12-alpha-trihydroxy-5-beta-choles…	HSD17B4 EDH17B4 SDR8C1
Disease	605795	56154	TEX15	ENSG00000133863	Q9BXT5	TEX15_HUMAN	Testis-expressed protein 15 (Cancer/testis antigen 42) (CT42)	TEX15
Disease	601671	5977	DPF2	ENSG00000133884	Q92785	REQU_HUMAN	Zinc finger protein ubi-d4 (Apoptosis response zinc finger protein) (BRG1-associated factor 45D) (BAF45D) (D4, zinc and double PHD fingers family 2) (Protein requiem)	DPF2 BAF45D REQ UBID4
Disease	613733	4221	MEN1	ENSG00000133895	O00255	MEN1_HUMAN	Menin	MEN1 SCG2
Disease	138890	145258	GSC	ENSG00000133937	P56915	GSC_HUMAN	Homeobox protein goosecoid	GSC
Disease	609382	51124	IER3IP1	ENSG00000134049	Q9Y5U9	IR3IP_HUMAN	Immediate early response 3-interacting protein 1	IER3IP1 HSPC039
Disease	608537	7428	VHL	ENSG00000134086	P40337	VHL_HUMAN	von Hippel-Lindau disease tumor suppressor (Protein G7) (pVHL)	VHL
Disease	601740	4212	MEIS2	ENSG00000134138	O14770	MEIS2_HUMAN	Homeobox protein Meis2 (Meis1-related protein 1)	MEIS2 MRG1
Disease	603576	4308	TRPM1	ENSG00000134160	Q7Z4N2	TRPM1_HUMAN	Transient receptor potential cation channel subfamily M member 1 (Long transient receptor potential channel 1) (LTrpC1) (Melastatin-1)	TRPM1 LTRPC1 MLSN MLSN1
Disease	139340	2780	GNAT2	ENSG00000134183	P19087	GNAT2_HUMAN	Guanine nucleotide-binding protein G(t) subunit alpha-2 (Transducin alpha-2 chain)	GNAT2 GNATC
Disease	188540	7252	TSHB	ENSG00000134200	P01222	TSHB_HUMAN	Thyrotropin subunit beta (Thyroid-stimulating hormone subunit beta) (TSH-B) (TSH-beta) (Thyrotropin beta chain) (Thyrotropin alfa)	TSHB
Disease	600234	3158	HMGCS2	ENSG00000134240	P54868	HMCS2_HUMAN	Hydroxymethylglutaryl-CoA synthase, mitochondrial (HMG-CoA synthase) (EC 2.3.3.10) (3-hydroxy-3-methylglutaryl coenzyme A synthase)	HMGCS2
Disease	601968	7482	WNT2B	ENSG00000134245	Q93097	WNT2B_HUMAN	Protein Wnt-2b (Protein Wnt-13)	WNT2B WNT13
Disease	600275	4853	NOTCH2	ENSG00000134250	Q04721	NOTC2_HUMAN	Neurogenic locus notch homolog protein 2 (Notch 2) (hN2) [Cleaved into: Notch 2 extracellular truncation (N2ECD); Notch 2 intracellular domain (N2ICD)]	NOTCH2
Disease	162030	4803	NGF	ENSG00000134259	P01138	NGF_HUMAN	Beta-nerve growth factor (Beta-NGF)	NGF NGFB
Disease	607245	10717	AP4B1	ENSG00000134262	Q9Y6B7	AP4B1_HUMAN	AP-4 complex subunit beta-1 (AP-4 adaptor complex subunit beta) (Adaptor-related protein complex 4 subunit beta-1) (Beta subunit of AP-4) (Beta4-adaptin)	AP4B1
Disease	615759	57498	KIDINS220	ENSG00000134313	Q9ULH0	KDIS_HUMAN	Kinase D-interacting substrate of 220 kDa (Ankyrin repeat-rich membrane-spanning protein)	KIDINS220 ARMS KIAA1250
Disease	164840	4613	MYCN	ENSG00000134323	P04198	MYCN_HUMAN	N-myc proto-oncogene protein (Class E basic helix-loop-helix protein 37) (bHLHe37)	MYCN BHLHE37 NMYC
Disease	605518	23175	LPIN1	ENSG00000134324	Q14693	LPIN1_HUMAN	Phosphatidate phosphatase LPIN1 (EC 3.1.3.4) (Lipin-1)	LPIN1 KIAA0188
Disease	150000	3939	LDHA	ENSG00000134333	P00338	LDHA_HUMAN	L-lactate dehydrogenase A chain (LDH-A) (EC 1.1.1.27) (Cell proliferation-inducing gene 19 protein) (LDH muscle subunit) (LDH-M) (Renal carcinoma antigen NY-REN-59)	LDHA PIG19
Disease	610110	63982	ANO3	ENSG00000134343	Q9BYT9	ANO3_HUMAN	Anoctamin-3 (Transmembrane protein 16C)	ANO3 C11orf25 TMEM16C GENX-3947
Disease	607393	79577	CDC73	ENSG00000134371	Q6P1J9	CDC73_HUMAN	Parafibromin (Cell division cycle protein 73 homolog) (Hyperparathyroidism 2 protein)	CDC73 C1orf28 HRPT2
Disease	604210	23418	CRB1	ENSG00000134376	P82279	CRUM1_HUMAN	Protein crumbs homolog 1	CRB1
Disease	608593	81494	CFHR5	ENSG00000134389	Q9BXR6	FHR5_HUMAN	Complement factor H-related protein 5 (FHR-5)	CFHR5 CFHL5 FHR5
Disease	601881	30062	RAX	ENSG00000134438	Q9Y2V3	RX_HUMAN	Retinal homeobox protein Rx (Retina and anterior neural fold homeobox protein)	RAX RX
Disease	147730	3559	IL2RA	ENSG00000134460	P01589	IL2RA_HUMAN	Interleukin-2 receptor subunit alpha (IL-2 receptor subunit alpha) (IL-2-RA) (IL-2R subunit alpha) (IL2-RA) (TAC antigen) (p55) (CD antigen CD25)	IL2RA
Disease	613420	284252	KCTD1	ENSG00000134504	Q719H9	KCTD1_HUMAN	BTB/POZ domain-containing protein KCTD1 (Potassium channel tetramerization domain-containing protein 1)	KCTD1 C18orf5
Disease	603122	1794	DOCK2	ENSG00000134516	Q92608	DOCK2_HUMAN	Dedicator of cytokinesis protein 2	DOCK2 KIAA0209
Disease	604975	6660	SOX5	ENSG00000134532	P35711	SOX5_HUMAN	Transcription factor SOX-5	SOX5
Disease	604843	10599	SLCO1B1	ENSG00000134538	Q9Y6L6	SO1B1_HUMAN	Solute carrier organic anion transporter family member 1B1 (Liver-specific organic anion transporter 1) (LST-1) (OATP-C) (Sodium-independent organic anion-transporting polypeptide 2) (OATP-2) (Solute carrier family 21 member 6)	SLCO1B1 LST1 OATP1B1 OATP2 OATPC SLC21A6
Disease	604270	4038	LRP4	ENSG00000134569	O75096	LRP4_HUMAN	Low-density lipoprotein receptor-related protein 4 (LRP-4) (Multiple epidermal growth factor-like domains 7)	LRP4 KIAA0816 LRP10 MEGF7
Disease	600958	4607	MYBPC3	ENSG00000134571	Q14896	MYPC3_HUMAN	Myosin-binding protein C, cardiac-type (Cardiac MyBP-C) (C-protein, cardiac muscle isoform)	MYBPC3
Disease	600811	1643	DDB2	ENSG00000134574	Q92466	DDB2_HUMAN	DNA damage-binding protein 2 (DDB p48 subunit) (DDBb) (Damage-specific DNA-binding protein 2) (UV-damaged DNA-binding protein 2) (UV-DDB 2)	DDB2
Disease	313430	6658	SOX3	ENSG00000134595	P41225	SOX3_HUMAN	Transcription factor SOX-3	SOX3
Disease	607204	9698	PUM1	ENSG00000134644	Q14671	PUM1_HUMAN	Pumilio homolog 1 (HsPUM) (Pumilio-1)	PUM1 KIAA0099 PUMH1
Disease	603623	8565	YARS	ENSG00000134684	P54577	SYYC_HUMAN	Tyrosine--tRNA ligase, cytoplasmic (EC 6.1.1.1) (Tyrosyl-tRNA synthetase) (TyrRS) [Cleaved into: Tyrosine--tRNA ligase, cytoplasmic, N-terminally processed]	YARS
Disease	125645	1824	DSC2	ENSG00000134755	Q02487	DSC2_HUMAN	Desmocollin-2 (Cadherin family member 2) (Desmocollin-3) (Desmosomal glycoprotein II) (Desmosomal glycoprotein III)	DSC2 CDHF2 DSC3
Disease	616054	55250	ELP2	ENSG00000134759	Q6IA86	ELP2_HUMAN	Elongator complex protein 2 (ELP2) (SHINC-2) (STAT3-interacting protein 1) (StIP1)	ELP2 STATIP1
Disease	125670	1828	DSG1	ENSG00000134760	Q02413	DSG1_HUMAN	Desmoglein-1 (Cadherin family member 4) (Desmosomal glycoprotein 1) (DG1) (DGI) (Pemphigus foliaceus antigen)	DSG1 CDHF4
Disease	601239	1837	DTNA	ENSG00000134769	Q9Y4J8	DTNA_HUMAN	Dystrobrevin alpha (DTN-A) (Alpha-dystrobrevin) (Dystrophin-related protein 3)	DTNA DRP3
Disease	609342	2694	CBLIF	ENSG00000134812	P27352	IF_HUMAN	Cobalamin binding intrinsic factor (Gastric intrinsic factor) (Intrinsic factor) (IF) (INF)	CBLIF GIF IFMH
Disease	614726	55858	TMEM165	ENSG00000134851	Q9HC07	TM165_HUMAN	Transmembrane protein 165 (Transmembrane protein PT27) (Transmembrane protein TPARL)	TMEM165 TPARL
Disease	173490	5156	PDGFRA	ENSG00000134853	P16234	PGFRA_HUMAN	Platelet-derived growth factor receptor alpha (PDGF-R-alpha) (PDGFR-alpha) (EC 2.7.10.1) (Alpha platelet-derived growth factor receptor) (Alpha-type platelet-derived growth factor receptor) (CD140 antigen-like family member A) (CD140a antigen) (Platelet-derived growth factor alpha receptor) (Platelet-derived growth factor receptor 2) (PDGFR-2) (CD antigen CD140a)	PDGFRA PDGFR2 RHEPDGFRA
Disease	120090	1284	COL4A2	ENSG00000134871	P08572	CO4A2_HUMAN	Collagen alpha-2(IV) chain [Cleaved into: Canstatin]	COL4A2
Disease	617579	9071	CLDN10	ENSG00000134873	P78369	CLD10_HUMAN	Claudin-10 (Oligodendrocyte-specific protein-like) (OSP-like)	CLDN10
Disease	133530	2073	ERCC5	ENSG00000134899	P28715	ERCC5_HUMAN	DNA repair protein complementing XP-G cells (EC 3.1.-.-) (DNA excision repair protein ERCC-5) (Xeroderma pigmentosum group G-complementing protein)	ERCC5 ERCM2 XPG XPGC
Disease	612800	79587	CARS2	ENSG00000134905	Q9HA77	SYCM_HUMAN	Probable cysteine--tRNA ligase, mitochondrial (EC 6.1.1.16) (Cysteinyl-tRNA synthetase) (CysRS)	CARS2 OK/SW-cl.10
Disease	611731	324	APC	ENSG00000134982	P25054	APC_HUMAN	Adenomatous polyposis coli protein (Protein APC) (Deleted in polyposis 2.5)	APC DP2.5
Disease	609669	134430	WDR36	ENSG00000134987	Q8NI36	WDR36_HUMAN	WD repeat-containing protein 36 (T-cell activation WD repeat-containing protein) (TA-WDRP)	WDR36
Disease	610936	29968	PSAT1	ENSG00000135069	Q9Y617	SERC_HUMAN	Phosphoserine aminotransferase (EC 2.6.1.52) (Phosphohydroxythreonine aminotransferase) (PSAT)	PSAT1 PSA
Disease	611006	81689	ISCA1	ENSG00000135070	Q9BUE6	ISCA1_HUMAN	Iron-sulfur cluster assembly 1 homolog, mitochondrial (HESB-like domain-containing protein 2) (Iron-sulfur assembly protein IscA) (hIscA)	ISCA1 HBLD2 GK004
Disease	142410	6927	HNF1A	ENSG00000135100	P20823	HNF1A_HUMAN	Hepatocyte nuclear factor 1-alpha (HNF-1-alpha) (HNF-1A) (Liver-specific transcription factor LF-B1) (LFB1) (Transcription factor 1) (TCF-1)	HNF1A TCF1
Disease	601621	6926	TBX3	ENSG00000135111	O15119	TBX3_HUMAN	T-box transcription factor TBX3 (T-box protein 3)	TBX3
Disease	173510	948	CD36	ENSG00000135218	P16671	CD36_HUMAN	Platelet glycoprotein 4 (Fatty acid translocase) (FAT) (Glycoprotein IIIb) (GPIIIB) (Leukocyte differentiation antigen CD36) (PAS IV) (PAS-4) (Platelet collagen receptor) (Platelet glycoprotein IV) (GPIV) (Thrombospondin receptor) (CD antigen CD36)	CD36 GP3B GP4
Disease	614667	25821	MTO1	ENSG00000135297	Q9Y2Z2	MTO1_HUMAN	Protein MTO1 homolog, mitochondrial	MTO1 CGI-02
Disease	616105	57231	SNX14	ENSG00000135317	Q9Y5W7	SNX14_HUMAN	Sorting nexin-14	SNX14
Disease	129190	4907	NT5E	ENSG00000135318	P21589	5NTD_HUMAN	5'-nucleotidase (5'-NT) (EC 3.1.3.5) (Ecto-5'-nucleotidase) (CD antigen CD73)	NT5E NT5 NTE
Disease	611408	167691	LCA5	ENSG00000135338	Q86VQ0	LCA5_HUMAN	Lebercilin (Leber congenital amaurosis 5 protein)	LCA5 C6orf152
Disease	602614	6885	MAP3K7	ENSG00000135341	O43318	M3K7_HUMAN	Mitogen-activated protein kinase kinase kinase 7 (EC 2.7.11.25) (Transforming growth factor-beta-activated kinase 1) (TGF-beta-activated kinase 1)	MAP3K7 TAK1
Disease	180385	4005	LMO2	ENSG00000135363	P25791	RBTN2_HUMAN	Rhombotin-2 (Cysteine-rich protein TTG-2) (LIM domain only protein 2) (LMO-2) (T-cell translocation protein 2)	LMO2 RBTN2 RBTNL1 RHOM2 TTG2
Disease	600956	269	AMHR2	ENSG00000135409	Q16671	AMHR2_HUMAN	Anti-Muellerian hormone type-2 receptor (EC 2.7.11.30) (Anti-Muellerian hormone type II receptor) (AMH type II receptor) (MIS type II receptor) (MISRII) (MRII)	AMHR2 AMHR MISR2
Disease	600536	3679	ITGA7	ENSG00000135424	Q13683	ITA7_HUMAN	Integrin alpha-7 [Cleaved into: Integrin alpha-7 heavy chain; Integrin alpha-7 light chain; Integrin alpha-7 70 kDa form]	ITGA7 UNQ406/PRO768
Disease	601617	5959	RDH5	ENSG00000135437	Q92781	RDH1_HUMAN	11-cis retinol dehydrogenase (11-cis RDH) (11-cis RoDH) (EC 1.1.1.315) (9-cis retinol dehydrogenase) (9cRDH) (Retinol dehydrogenase 5) (Short chain dehydrogenase/reductase family 9C member 5)	RDH5 HSD17B9 RDH1 SDR9C5
Disease	602767	3891	KRT85	ENSG00000135443	P78386	KRT85_HUMAN	Keratin, type II cuticular Hb5 (Hair keratin K2.12) (Keratin-85) (K85) (Type II hair keratin Hb5) (Type-II keratin Kb25)	KRT85 KRTHB5
Disease	601873	2583	B4GALNT1	ENSG00000135454	Q00973	B4GN1_HUMAN	Beta-1,4 N-acetylgalactosaminyltransferase 1 (EC 2.4.1.92) ((N-acetylneuraminyl)-galactosylglucosylceramide) (GM2/GD2 synthase) (GalNAc-T)	B4GALNT1 GALGT SIAT2
Disease	164017	3178	HNRNPA1	ENSG00000135486	P09651	ROA1_HUMAN	Heterogeneous nuclear ribonucleoprotein A1 (hnRNP A1) (Helix-destabilizing protein) (Single-strand RNA-binding protein) (hnRNP core protein A1) [Cleaved into: Heterogeneous nuclear ribonucleoprotein A1, N-terminally processed]	HNRNPA1 HNRPA1
Disease	601300	91	ACVR1B	ENSG00000135503	P36896	ACV1B_HUMAN	Activin receptor type-1B (EC 2.7.11.30) (Activin receptor type IB) (ACTR-IB) (Activin receptor-like kinase 4) (ALK-4) (Serine/threonine-protein kinase receptor R2) (SKR2)	ACVR1B ACVRLK4 ALK4
Disease	154050	4284	MIP	ENSG00000135517	P30301	MIP_HUMAN	Lens fiber major intrinsic protein (Aquaporin-0) (MIP26) (MP26)	MIP AQP0
Disease	608894	54806	AHI1	ENSG00000135541	Q8N157	AHI1_HUMAN	Jouberin (Abelson helper integration site 1 protein homolog) (AHI-1)	AHI1
Disease	605014	8676	STX11	ENSG00000135604	O75558	STX11_HUMAN	Syntaxin-11	STX11
Disease	603009	8291	DYSF	ENSG00000135636	O75923	DYSF_HUMAN	Dysferlin (Dystrophy-associated fer-1-like protein) (Fer-1-like protein 1)	DYSF FER1L1
Disease	607664	2799	GNS	ENSG00000135677	P15586	GNS_HUMAN	N-acetylglucosamine-6-sulfatase (EC 3.1.6.14) (Glucosamine-6-sulfatase) (G6S)	GNS
Disease	106150	183	AGT	ENSG00000135744	P01019	ANGT_HUMAN	Angiotensinogen (Serpin A8) [Cleaved into: Angiotensin-1 (Angiotensin 1-10) (Angiotensin I) (Ang I); Angiotensin-2 (Angiotensin 1-8) (Angiotensin II) (Ang II); Angiotensin-3 (Angiotensin 2-8) (Angiotensin III) (Ang III) (Des-Asp[1]-angiotensin II); Angiotensin-4 (Angiotensin 3-8) (Angiotensin IV) (Ang IV); Angiotensin 1-9; Angiotensin 1-7; Angiotensin 1-5; Angiotensin 1-4]	AGT SERPINA8
Disease	606425	54583	EGLN1	ENSG00000135766	Q9GZT9	EGLN1_HUMAN	Egl nine homolog 1 (EC 1.14.11.29) (Hypoxia-inducible factor prolyl hydroxylase 2) (HIF-PH2) (HIF-prolyl hydroxylase 2) (HPH-2) (Prolyl hydroxylase domain-containing protein 2) (PHD2) (SM-20)	EGLN1 C1orf12 PNAS-118 PNAS-137
Disease	138290	2752	GLUL	ENSG00000135821	P15104	GLNA_HUMAN	Glutamine synthetase (GS) (EC 6.3.1.2) (Glutamate--ammonia ligase) (Palmitoyltransferase GLUL) (EC 2.3.1.225)	GLUL GLNS
Disease	180435	6041	RNASEL	ENSG00000135828	Q05823	RN5A_HUMAN	2-5A-dependent ribonuclease (2-5A-dependent RNase) (EC 3.1.26.-) (Ribonuclease 4) (Ribonuclease L) (RNase L)	RNASEL RNS4
Disease	601730	5279	PIGC	ENSG00000135845	Q92535	PIGC_HUMAN	Phosphatidylinositol N-acetylglucosaminyltransferase subunit C (EC 2.4.1.198) (Phosphatidylinositol-glycan biosynthesis class C protein) (PIG-C)	PIGC GPI2
Disease	604457	3431	SP110	ENSG00000135899	Q9HB58	SP110_HUMAN	Sp110 nuclear body protein (Interferon-induced protein 41/75) (Speckled 110 kDa) (Transcriptional coactivator Sp110)	SP110
Disease	100720	1144	CHRND	ENSG00000135902	Q07001	ACHD_HUMAN	Acetylcholine receptor subunit delta	CHRND ACHRD
Disease	606597	5077	PAX3	ENSG00000135903	P23760	PAX3_HUMAN	Paired box protein Pax-3 (HuP2)	PAX3 HUP2
Disease	606152	80704	SLC19A3	ENSG00000135917	Q9BZV2	S19A3_HUMAN	Thiamine transporter 2 (ThTr-2) (ThTr2) (Solute carrier family 19 member 3)	SLC19A3
Disease	604139	3300	DNAJB2	ENSG00000135924	P25686	DNJB2_HUMAN	DnaJ homolog subfamily B member 2 (Heat shock 40 kDa protein 3) (Heat shock protein J1) (HSJ-1)	DNAJB2 HSJ1 HSPF3
Disease	606268	80326	WNT10A	ENSG00000135925	Q9GZT5	WN10A_HUMAN	Protein Wnt-10a	WNT10A
Disease	606530	1593	CYP27A1	ENSG00000135929	Q02318	CP27A_HUMAN	Sterol 26-hydroxylase, mitochondrial (EC 1.14.15.15) (5-beta-cholestane-3-alpha,7-alpha,12-alpha-triol 27-hydroxylase) (Cytochrome P-450C27/25) (Cytochrome P450 27) (Sterol 27-hydroxylase) (Vitamin D(3) 25-hydroxylase)	CYP27A1 CYP27
Disease	617612	80210	ARMC9	ENSG00000135931	Q7Z3E5	ARMC9_HUMAN	LisH domain-containing protein ARMC9 (Armadillo repeat-containing protein 9) (Melanoma/melanocyte-specific tumor antigen KU-MEL-1) (NS21)	ARMC9 KIAA1868
Disease	604095	10913	EDAR	ENSG00000135960	Q9UNE0	EDAR_HUMAN	Tumor necrosis factor receptor superfamily member EDAR (Anhidrotic ectodysplasin receptor 1) (Downless homolog) (EDA-A1 receptor) (Ectodermal dysplasia receptor) (Ectodysplasin-A receptor)	EDAR DL
Disease	611911	23479	ISCU	ENSG00000136003	Q9H1K1	ISCU_HUMAN	Iron-sulfur cluster assembly enzyme ISCU, mitochondrial (NifU-like N-terminal domain-containing protein) (NifU-like protein)	ISCU NIFUN
Disease	603381	2317	FLNB	ENSG00000136068	O75369	FLNB_HUMAN	Filamin-B (FLN-B) (ABP-278) (ABP-280 homolog) (Actin-binding-like protein) (Beta-filamin) (Filamin homolog 1) (Fh1) (Filamin-3) (Thyroid autoantigen) (Truncated actin-binding protein) (Truncated ABP)	FLNB FLN1L FLN3 TABP TAP
Disease	610326	79621	RNASEH2B	ENSG00000136104	Q5TBB1	RNH2B_HUMAN	Ribonuclease H2 subunit B (RNase H2 subunit B) (Aicardi-Goutieres syndrome 2 protein) (AGS2) (Deleted in lymphocytic leukemia 8) (Ribonuclease HI subunit B)	RNASEH2B DLEU8
Disease	603921	8803	SUCLA2	ENSG00000136143	Q9P2R7	SUCB1_HUMAN	Succinate--CoA ligase [ADP-forming] subunit beta, mitochondrial (EC 6.2.1.5) (ATP-specific succinyl-CoA synthetase subunit beta) (A-SCS) (Succinyl-CoA synthetase beta-A chain) (SCS-betaA)	SUCLA2
Disease	607867	55213	RCBTB1	ENSG00000136144	Q8NDN9	RCBT1_HUMAN	RCC1 and BTB domain-containing protein 1 (Chronic lymphocytic leukemia deletion region gene 7 protein) (CLL deletion region gene 7 protein) (Regulator of chromosome condensation and BTB domain-containing protein 1)	RCBTB1 CLLD7 E4.5
Disease	603904	9445	ITM2B	ENSG00000136156	Q9Y287	ITM2B_HUMAN	Integral membrane protein 2B (Immature BRI2) (imBRI2) (Protein E25B) (Transmembrane protein BRI) (Bri) [Cleaved into: BRI2, membrane form (Mature BRI2) (mBRI2); BRI2 intracellular domain (BRI2 ICD); BRI2C, soluble form; Bri23 peptide (Bri2-23) (ABri23) (C-terminal peptide) (P23 peptide)]	ITM2B BRI BRI2
Disease	131244	1910	EDNRB	ENSG00000136160	P24530	EDNRB_HUMAN	Endothelin receptor type B (ET-B) (ET-BR) (Endothelin receptor non-selective type)	EDNRB ETRB
Disease	604368	10457	GPNMB	ENSG00000136235	Q14956	GPNMB_HUMAN	Transmembrane glycoprotein NMB (Hematopoietic growth factor inducible neurokinin-1 type)	GPNMB HGFIN NMB UNQ1725/PRO9925
Disease	602048	5879	RAC1	ENSG00000136238	P63000	RAC1_HUMAN	Ras-related C3 botulinum toxin substrate 1 (Cell migration-inducing gene 5 protein) (Ras-like protein TC25) (p21-Rac1)	RAC1 TC25 MIG5
Disease	607929	83605	CCM2	ENSG00000136280	Q9BSQ5	CCM2_HUMAN	Cerebral cavernous malformations 2 protein (Malcavernin)	CCM2 C7orf22 PP10187
Disease	600635	7080	NKX2-1	ENSG00000136352	P43699	NKX21_HUMAN	Homeobox protein Nkx-2.1 (Homeobox protein NK-2 homolog A) (Thyroid nuclear factor 1) (Thyroid transcription factor 1) (TTF-1) (Thyroid-specific enhancer-binding protein) (T/EBP)	NKX2-1 NKX2A TITF1 TTF1
Disease	617608	57538	ALPK3	ENSG00000136383	Q96L96	ALPK3_HUMAN	Alpha-protein kinase 3 (EC 2.7.11.1) (Muscle alpha-protein kinase)	ALPK3 KIAA1330 MAK
Disease	605564	10518	CIB2	ENSG00000136425	O75838	CIB2_HUMAN	Calcium and integrin-binding family member 2 (Kinase-interacting protein 2) (KIP 2)	CIB2 KIP2
Disease	612958	51204	TACO1	ENSG00000136463	Q9BSH4	TACO1_HUMAN	Translational activator of cytochrome c oxidase 1 (Coiled-coil domain-containing protein 44) (Translational activator of mitochondrially-encoded cytochrome c oxidase I)	TACO1 CCDC44 PRO0477
Disease	605882	83990	BRIP1	ENSG00000136492	Q9BX63	FANCJ_HUMAN	Fanconi anemia group J protein (Protein FACJ) (EC 3.6.4.13) (ATP-dependent RNA helicase BRIP1) (BRCA1-associated C-terminal helicase 1) (BRCA1-interacting protein C-terminal helicase 1) (BRCA1-interacting protein 1)	BRIP1 BACH1 FANCJ
Disease	182390	6326	SCN2A	ENSG00000136531	Q99250	SCN2A_HUMAN	Sodium channel protein type 2 subunit alpha (HBSC II) (Sodium channel protein brain II subunit alpha) (Sodium channel protein type II subunit alpha) (Voltage-gated sodium channel subunit alpha Nav1.2)	SCN2A NAC2 SCN2A1 SCN2A2
Disease	191305	640	BLK	ENSG00000136573	P51451	BLK_HUMAN	Tyrosine-protein kinase Blk (EC 2.7.10.2) (B lymphocyte kinase) (p55-Blk)	BLK
Disease	600576	2626	GATA4	ENSG00000136574	P43694	GATA4_HUMAN	Transcription factor GATA-4 (GATA-binding factor 4)	GATA4
Disease	138295	2058	EPRS	ENSG00000136628	P07814	SYEP_HUMAN	Bifunctional glutamate/proline--tRNA ligase (Bifunctional aminoacyl-tRNA synthetase) (Cell proliferation-inducing gene 32 protein) (Glutamatyl-prolyl-tRNA synthetase) [Includes: Glutamate--tRNA ligase (EC 6.1.1.17) (Glutamyl-tRNA synthetase) (GluRS); Proline--tRNA ligase (EC 6.1.1.15) (Prolyl-tRNA synthetase)]	EPRS GLNS PARS QARS QPRS PIG32
Disease	610035	11311	VPS45	ENSG00000136631	Q9NRW7	VPS45_HUMAN	Vacuolar protein sorting-associated protein 45 (h-VPS45) (hlVps45)	VPS45 VPS45A VPS45B
Disease	147679	3557	IL1RN	ENSG00000136689	P18510	IL1RA_HUMAN	Interleukin-1 receptor antagonist protein (IL-1RN) (IL-1ra) (IRAP) (ICIL-1RA) (IL1 inhibitor) (Anakinra)	IL1RN IL1F3 IL1RA
Disease	605507	26525	IL36RN	ENSG00000136695	Q9UBH0	I36RA_HUMAN	Interleukin-36 receptor antagonist protein (IL-36Ra) (FIL1 delta) (IL-1-related protein 3) (IL-1RP3) (Interleukin-1 HY1) (IL-1HY1) (Interleukin-1 delta) (IL-1 delta) (Interleukin-1 family member 5) (IL-1F5) (Interleukin-1 receptor antagonist homolog 1) (IL-1ra homolog 1) (Interleukin-1-like protein 1) (IL-1L1)	IL36RN FIL1D IL1F5 IL1HY1 IL1L1 IL1RP3 UNQ1896/PRO4342
Disease	605194	55997	CFC1	ENSG00000136698	P0CG37	CFC1_HUMAN	Cryptic protein (Cryptic family protein 1)	CFC1
Disease	613734	84317	CCDC115	ENSG00000136710	Q96NT0	CC115_HUMAN	Coiled-coil domain-containing protein 115	CCDC115
Disease	601248	274	BIN1	ENSG00000136717	O00499	BIN1_HUMAN	Myc box-dependent-interacting protein 1 (Amphiphysin II) (Amphiphysin-like protein) (Box-dependent myc-interacting protein 1) (Bridging integrator 1)	BIN1 AMPHL
Disease	605204	1861	TOR1A	ENSG00000136827	O14656	TOR1A_HUMAN	Torsin-1A (Dystonia 1 protein) (Torsin ATPase-1A) (EC 3.6.4.-) (Torsin family 1 member A)	TOR1A DQ2 DYT1 TA TORA
Disease	602926	6812	STXBP1	ENSG00000136854	P61764	STXB1_HUMAN	Syntaxin-binding protein 1 (MUNC18-1) (N-Sec1) (Protein unc-18 homolog 1) (Unc18-1) (Protein unc-18 homolog A) (Unc-18A) (p67)	STXBP1 UNC18A
Disease	608201	55755	CDK5RAP2	ENSG00000136861	Q96SN8	CK5P2_HUMAN	CDK5 regulatory subunit-associated protein 2 (CDK5 activator-binding protein C48) (Centrosome-associated protein 215)	CDK5RAP2 CEP215 KIAA1633
Disease	612724	229	ALDOB	ENSG00000136872	P05062	ALDOB_HUMAN	Fructose-bisphosphate aldolase B (EC 4.1.2.13) (Liver-type aldolase)	ALDOB ALDB
Disease	607795	9128	PRPF4	ENSG00000136875	O43172	PRP4_HUMAN	U4/U6 small nuclear ribonucleoprotein Prp4 (PRP4 homolog) (hPrp4) (U4/U6 snRNP 60 kDa protein) (WD splicing factor Prp4)	PRPF4 PRP4
Disease	602938	570	BAAT	ENSG00000136881	Q14032	BAAT_HUMAN	Bile acid-CoA:amino acid N-acyltransferase (BACAT) (BAT) (EC 2.3.1.65) (Glycine N-choloyltransferase) (Long-chain fatty-acyl-CoA hydrolase) (EC 3.1.2.2)	BAAT
Disease	603564	8818	DPM2	ENSG00000136908	O94777	DPM2_HUMAN	Dolichol phosphate-mannose biosynthesis regulatory protein (Dolichol-phosphate mannose synthase subunit 2) (DPM synthase subunit 2)	DPM2 My026
Disease	607340	9568	GABBR2	ENSG00000136928	O75899	GABR2_HUMAN	Gamma-aminobutyric acid type B receptor subunit 2 (GABA-B receptor 2) (GABA-B-R2) (GABA-BR2) (GABABR2) (Gb2) (G-protein coupled receptor 51) (HG20)	GABBR2 GPR51 GPRC3B
Disease	184757	2516	NR5A1	ENSG00000136931	Q13285	STF1_HUMAN	Steroidogenic factor 1 (SF-1) (STF-1) (hSF-1) (Adrenal 4-binding protein) (Fushi tarazu factor homolog 1) (Nuclear receptor subfamily 5 group A member 1) (Steroid hormone receptor Ad4BP)	NR5A1 AD4BP FTZF1 SF1
Disease	611153	7507	XPA	ENSG00000136936	P23025	XPA_HUMAN	DNA repair protein complementing XP-A cells (Xeroderma pigmentosum group A-complementing protein)	XPA XPAC
Disease	602575	4010	LMX1B	ENSG00000136944	O60663	LMX1B_HUMAN	LIM homeobox transcription factor 1-beta (LIM/homeobox protein 1.2) (LMX-1.2) (LIM/homeobox protein LMX1B)	LMX1B
Disease	190080	4609	MYC	ENSG00000136997	P01106	MYC_HUMAN	Myc proto-oncogene protein (Class E basic helix-loop-helix protein 39) (bHLHe39) (Proto-oncogene c-Myc) (Transcription factor p64)	MYC BHLHE39
Disease	603873	9373	PLAA	ENSG00000137055	Q9Y263	PLAP_HUMAN	Phospholipase A-2-activating protein (PLA2P) (PLAP)	PLAA PLAP
Disease	600939	3590	IL11RA	ENSG00000137070	Q14626	I11RA_HUMAN	Interleukin-11 receptor subunit alpha (IL-11 receptor subunit alpha) (IL-11R subunit alpha) (IL-11R-alpha) (IL-11RA)	IL11RA
Disease	606350	54840	APTX	ENSG00000137074	Q7Z2E3	APTX_HUMAN	Aprataxin (EC 3.1.11.7) (EC 3.1.12.2) (Forkhead-associated domain histidine triad-like protein) (FHA-HIT)	APTX AXA1
Disease	604296	9380	GRHPR	ENSG00000137106	Q9UBQ7	GRHPR_HUMAN	Glyoxylate reductase/hydroxypyruvate reductase (EC 1.1.1.79) (EC 1.1.1.81)	GRHPR GLXR MSTP035
Disease	610774	10695	CNPY3	ENSG00000137161	Q9BT09	CNPY3_HUMAN	Protein canopy homolog 3 (CTG repeat protein 4a) (Expanded repeat-domain protein CAG/CTG 5) (Protein associated with TLR4) (Trinucleotide repeat-containing gene 5 protein)	CNPY3 CTG4A ERDA5 PRAT4A TNRC5 HSPC084 UNQ1934/PRO4409
Disease	107580	7020	TFAP2A	ENSG00000137203	P05549	AP2A_HUMAN	Transcription factor AP-2-alpha (AP2-alpha) (AP-2 transcription factor) (Activating enhancer-binding protein 2-alpha) (Activator protein 2) (AP-2)	TFAP2A AP2TF TFAP2
Disease	615101	7280	TUBB2A	ENSG00000137267	Q13885	TBB2A_HUMAN	Tubulin beta-2A chain (Tubulin beta class IIa)	TUBB2A TUBB2
Disease	603453	8737	RIPK1	ENSG00000137275	Q13546	RIPK1_HUMAN	Receptor-interacting serine/threonine-protein kinase 1 (EC 2.7.11.1) (Cell death protein RIP) (Receptor-interacting protein 1) (RIP-1)	RIPK1 RIP RIP1
Disease	612850	347733	TUBB2B	ENSG00000137285	Q9BVA1	TBB2B_HUMAN	Tubulin beta-2B chain	TUBB2B
Disease	614461	84300	UQCC2	ENSG00000137288	Q9BRT2	UQCC2_HUMAN	Ubiquinol-cytochrome-c reductase complex assembly factor 2 (Breast cancer-associated protein SGA-81M) (Mitochondrial nucleoid factor 1) (Mitochondrial protein M19)	UQCC2 C6orf125 MNF1
Disease	612802	57176	VARS2	ENSG00000137411	Q5ST30	SYVM_HUMAN	Valine--tRNA ligase, mitochondrial (EC 6.1.1.9) (Valyl-tRNA synthetase) (ValRS) (Valyl-tRNA synthetase-like)	VARS2 KIAA1885 VARS2L VARSL
Disease	276903	4647	MYO7A	ENSG00000137474	Q13402	MYO7A_HUMAN	Unconventional myosin-VIIa	MYO7A USH1B
Disease	164009	4926	NUMA1	ENSG00000137497	Q14980	NUMA1_HUMAN	Nuclear mitotic apparatus protein 1 (Nuclear matrix protein-22) (NMP-22) (Nuclear mitotic apparatus protein) (NuMA protein) (SP-H antigen)	NUMA1 NMP22 NUMA
Disease	612803	79731	NARS2	ENSG00000137513	Q96I59	SYNM_HUMAN	Probable asparagine--tRNA ligase, mitochondrial (EC 6.1.1.22) (Asparaginyl-tRNA synthetase) (AsnRS)	NARS2
Disease	600415	7274	TTPA	ENSG00000137561	P49638	TTPA_HUMAN	Alpha-tocopherol transfer protein (Alpha-TTP)	TTPA TPP1
Disease	604588	4750	NEK1	ENSG00000137601	Q96PY6	NEK1_HUMAN	Serine/threonine-protein kinase Nek1 (EC 2.7.11.1) (Never in mitosis A-related kinase 1) (NimA-related protein kinase 1) (Renal carcinoma antigen NY-REN-55)	NEK1 KIAA1901
Disease	603652	7225	TRPC6	ENSG00000137672	Q9Y210	TRPC6_HUMAN	Short transient receptor potential channel 6 (TrpC6) (Transient receptor protein 6) (TRP-6)	TRPC6 TRP6
Disease	604629	9313	MMP20	ENSG00000137674	O60882	MMP20_HUMAN	Matrix metalloproteinase-20 (MMP-20) (EC 3.4.24.-) (Enamel metalloproteinase) (Enamelysin)	MMP20
Disease	618058	85016	CFAP300	ENSG00000137691	Q9BRQ4	CF300_HUMAN	Cilia- and flagella-associated protein 300	CFAP300 C11orf70
Disease	606608	10413	YAP1	ENSG00000137693	P46937	YAP1_HUMAN	Transcriptional coactivator YAP1 (Yes-associated protein 1) (Protein yorkie homolog) (Yes-associated protein YAP65 homolog)	YAP1 YAP65
Disease	602671	2542	SLC37A4	ENSG00000137700
Disease	179410	5962	RDX	ENSG00000137710	P35241	RADI_HUMAN	Radixin	RDX
Disease	603113	5519	PPP2R1B	ENSG00000137713	P30154	2AAB_HUMAN	Serine/threonine-protein phosphatase 2A 65 kDa regulatory subunit A beta isoform (PP2A subunit A isoform PR65-beta) (PP2A subunit A isoform R1-beta)	PPP2R1B
Disease	601814	486	FXYD2	ENSG00000137731	P54710	ATNG_HUMAN	Sodium/potassium-transporting ATPase subunit gamma (Na(+)/K(+) ATPase subunit gamma) (FXYD domain-containing ion transport regulator 2) (Sodium pump gamma chain)	FXYD2 ATP1C ATP1G1
Disease	600108	4322	MMP13	ENSG00000137745	P45452	MMP13_HUMAN	Collagenase 3 (EC 3.4.24.-) (Matrix metalloproteinase-13) (MMP-13)	MMP13
Disease	616786	23005	MAPKBP1	ENSG00000137802	O60336	MABP1_HUMAN	Mitogen-activated protein kinase-binding protein 1 (JNK-binding protein 1) (JNKBP-1)	MAPKBP1 JNKBP1 KIAA0596
Disease	606934	51103	NDUFAF1	ENSG00000137806	Q9Y375	CIA30_HUMAN	Complex I intermediate-associated protein 30, mitochondrial (NADH dehydrogenase [ubiquinone] 1 alpha subcomplex assembly factor 1)	NDUFAF1 CIA30 CGI-65
Disease	609173	57082	KNL1	ENSG00000137812	Q8NG31	KNL1_HUMAN	Kinetochore scaffold 1 (ALL1-fused gene from chromosome 15q14 protein) (AF15q14) (Bub-linking kinetochore protein) (Blinkin) (Cancer susceptibility candidate gene 5 protein) (Cancer/testis antigen 29) (CT29) (Kinetochore-null protein 1) (Protein CASC5) (Protein D40/AF15q14)	KNL1 CASC5 KIAA1570
Disease	609610	27229	TUBGCP4	ENSG00000137822	Q9UGJ1	GCP4_HUMAN	Gamma-tubulin complex component 4 (GCP-4) (hGCP4) (Gamma-ring complex protein 76 kDa) (h76p) (hGrip76)	TUBGCP4 76P GCP4
Disease	602931	4091	SMAD6	ENSG00000137834	O43541	SMAD6_HUMAN	Mothers against decapentaplegic homolog 6 (MAD homolog 6) (Mothers against DPP homolog 6) (SMAD family member 6) (SMAD 6) (Smad6) (hSMAD6)	SMAD6 MADH6
Disease	604114	5330	PLCB2	ENSG00000137841	Q00722	PLCB2_HUMAN	1-phosphatidylinositol 4,5-bisphosphate phosphodiesterase beta-2 (EC 3.1.4.11) (Phosphoinositide phospholipase C-beta-2) (Phospholipase C-beta-2) (PLC-beta-2)	PLCB2
Disease	602192	102	ADAM10	ENSG00000137845	O14672	ADA10_HUMAN	Disintegrin and metalloproteinase domain-containing protein 10 (ADAM 10) (EC 3.4.24.81) (CDw156) (Kuzbanian protein homolog) (Mammalian disintegrin-metalloprotease) (CD antigen CD156c)	ADAM10 KUZ MADM
Disease	610745	64220	STRA6	ENSG00000137868	Q9BX79	STRA6_HUMAN	Receptor for retinol uptake STRA6 (Retinol-binding protein receptor STRA6) (Stimulated by retinoic acid gene 6 protein homolog)	STRA6 PP14296 UNQ3126/PRO10282/PRO19578
Disease	107910	1588	CYP19A1	ENSG00000137869	P11511	CP19A_HUMAN	Aromatase (EC 1.14.14.14) (CYPXIX) (Cytochrome P-450AROM) (Cytochrome P450 19A1) (Estrogen synthase)	CYP19A1 ARO1 CYAR CYP19
Disease	248610	1629	DBT	ENSG00000137992	P11182	ODB2_HUMAN	Lipoamide acyltransferase component of branched-chain alpha-keto acid dehydrogenase complex, mitochondrial (EC 2.3.1.168) (52 kDa mitochondrial autoantigen of primary biliary cirrhosis) (Branched chain 2-oxo-acid dehydrogenase complex component E2) (BCOADC-E2) (Branched-chain alpha-keto acid dehydrogenase complex component E2) (BCKAD-E2) (BCKADE2) (Dihydrolipoamide acetyltransferase component of …	DBT BCATE2
Disease	607386	26160	IFT172	ENSG00000138002	Q9UG01	IF172_HUMAN	Intraflagellar transport protein 172 homolog	IFT172 KIAA1179
Disease	143450	3032	HADHB	ENSG00000138029	P55084	ECHB_HUMAN	Trifunctional enzyme subunit beta, mitochondrial (TP-beta) [Includes: 3-ketoacyl-CoA thiolase (EC 2.3.1.16) (Acetyl-CoA acyltransferase) (Beta-ketothiolase)]	HADHB MSTP029
Disease	610316	87178	PNPT1	ENSG00000138035	Q8TCS8	PNPT1_HUMAN	Polyribonucleotide nucleotidyltransferase 1, mitochondrial (EC 2.7.7.8) (3'-5' RNA exonuclease OLD35) (PNPase old-35) (Polynucleotide phosphorylase 1) (PNPase 1) (Polynucleotide phosphorylase-like protein)	PNPT1 PNPASE
Disease	617083	51626	DYNC2LI1	ENSG00000138036	Q8TCX1	DC2L1_HUMAN	Cytoplasmic dynein 2 light intermediate chain 1 (Dynein 2 light intermediate chain)	DYNC2LI1 D2LIC LIC3 CGI-60
Disease	152790	3973	LHCGR	ENSG00000138039	P22888	LSHR_HUMAN	Lutropin-choriogonadotropic hormone receptor (LH/CG-R) (Luteinizing hormone receptor) (LHR) (LSH-R)	LHCGR LCGR LGR2 LHRHR
Disease	601771	1545	CYP1B1	ENSG00000138061	Q16678	CP1B1_HUMAN	Cytochrome P450 1B1 (EC 1.14.14.1) (CYPIB1)	CYP1B1
Disease	605459	64240	ABCG5	ENSG00000138075	Q9H222	ABCG5_HUMAN	ATP-binding cassette sub-family G member 5 (Sterolin-1)	ABCG5
Disease	609557	9581	PREPL	ENSG00000138078	Q4J6C6	PPCEL_HUMAN	Prolyl endopeptidase-like (EC 3.4.21.-) (Prolylendopeptidase-like)	PREPL KIAA0436
Disease	104614	6519	SLC3A1	ENSG00000138079	Q07837	SLC31_HUMAN	Neutral and basic amino acid transport protein rBAT (NBAT) (D2h) (Solute carrier family 3 member 1) (b(0,+)-type amino acid transport protein)	SLC3A1 RBAT
Disease	607871	80204	FBXO11	ENSG00000138081	Q86XK2	FBX11_HUMAN	F-box only protein 11 (Protein arginine N-methyltransferase 9) (Vitiligo-associated protein 1) (VIT-1)	FBXO11 FBX11 PRMT9 VIT1 UG063H01
Disease	603714	6496	SIX3	ENSG00000138083	O95343	SIX3_HUMAN	Homeobox protein SIX3 (Sine oculis homeobox homolog 3)	SIX3
Disease	607544	10128	LRPPRC	ENSG00000138095	P42704	LPPRC_HUMAN	Leucine-rich PPR motif-containing protein, mitochondrial (130 kDa leucine-rich protein) (LRP 130) (GP130)	LRPPRC LRP130
Disease	601130	1559	CYP2C9	ENSG00000138109	P11712	CP2C9_HUMAN	Cytochrome P450 2C9 (EC 1.14.14.-) ((R)-limonene 6-monooxygenase) (EC 1.14.14.53) ((S)-limonene 6-monooxygenase) (EC 1.14.14.51) ((S)-limonene 7-monooxygenase) (EC 1.14.14.52) (CYPIIC9) (Cholesterol 25-hydroxylase) (EC 1.14.14.-) (Cytochrome P-450MP) (Cytochrome P450 MP-4) (Cytochrome P450 MP-8) (Cytochrome P450 PB-1) (S-mephenytoin 4-hydroxylase)	CYP2C9 CYP2C10
Disease	614452	84896	ATAD1	ENSG00000138138	Q8NBU5	ATAD1_HUMAN	ATPase family AAA domain-containing protein 1 (EC 3.6.1.3) (Thorase)	ATAD1 FNP001
Disease	148760	3832	KIF11	ENSG00000138160	P52732	KIF11_HUMAN	Kinesin-like protein KIF11 (Kinesin-like protein 1) (Kinesin-like spindle protein HKSP) (Kinesin-related motor protein Eg5) (Thyroid receptor-interacting protein 5) (TR-interacting protein 5) (TRIP-5)	KIF11 EG5 KNSL1 TRIP5
Disease	604695	403	ARL3	ENSG00000138175	P36405	ARL3_HUMAN	ADP-ribosylation factor-like protein 3	ARL3 ARFL3
Disease	610000	55165	CEP55	ENSG00000138180	Q53EZ4	CEP55_HUMAN	Centrosomal protein of 55 kDa (Cep55) (Up-regulated in colon cancer 6)	CEP55 C10orf3 URCC6
Disease	601752	953	ENTPD1	ENSG00000138185	P49961	ENTP1_HUMAN	Ectonucleoside triphosphate diphosphohydrolase 1 (NTPDase 1) (EC 3.6.1.5) (Ecto-ATP diphosphohydrolase 1) (Ecto-ATPDase 1) (Ecto-ATPase 1) (Ecto-apyrase) (Lymphoid cell activation antigen) (CD antigen CD39)	ENTPD1 CD39
Disease	608414	51196	PLCE1	ENSG00000138193	Q9P212	PLCE1_HUMAN	1-phosphatidylinositol 4,5-bisphosphate phosphodiesterase epsilon-1 (EC 3.1.4.11) (Pancreas-enriched phospholipase C) (Phosphoinositide phospholipase C-epsilon-1) (Phospholipase C-epsilon-1) (PLC-epsilon-1)	PLCE1 KIAA1516 PLCE PPLC
Disease	180250	5950	RBP4	ENSG00000138207	P02753	RET4_HUMAN	Retinol-binding protein 4 (Plasma retinol-binding protein) (PRBP) (RBP) [Cleaved into: Plasma retinol-binding protein(1-182); Plasma retinol-binding protein(1-181); Plasma retinol-binding protein(1-179); Plasma retinol-binding protein(1-176)]	RBP4 PRO2222
Disease	614215	51008	ASCC1	ENSG00000138303	Q8N9N2	ASCC1_HUMAN	Activating signal cointegrator 1 complex subunit 1 (ASC-1 complex subunit p50) (Trip4 complex subunit p50)	ASCC1 CGI-18
Disease	602412	6229	RPS24	ENSG00000138326	P62847	RS24_HUMAN	40S ribosomal protein S24 (Small ribosomal subunit protein eS24)	RPS24
Disease	601810	1763	DNA2	ENSG00000138346	P51530	DNA2_HUMAN	DNA replication ATP-dependent helicase/nuclease DNA2 (hDNA2) (DNA replication ATP-dependent helicase-like homolog) [Includes: DNA replication nuclease DNA2 (EC 3.1.-.-); DNA replication ATP-dependent helicase DNA2 (EC 3.6.4.12)]	DNA2 DNA2L KIAA0083
Disease	608517	84665	MYPN	ENSG00000138347	Q86TC9	MYPN_HUMAN	Myopalladin (145 kDa sarcomeric protein)	MYPN MYOP
Disease	601731	471	ATIC	ENSG00000138363	P31939	PUR9_HUMAN	Bifunctional purine biosynthesis protein PURH [Cleaved into: Bifunctional purine biosynthesis protein PURH, N-terminally processed] [Includes: Phosphoribosylaminoimidazolecarboxamide formyltransferase (EC 2.1.2.3) (5-aminoimidazole-4-carboxamide ribonucleotide formyltransferase) (AICAR transformylase); IMP cyclohydrolase (EC 3.5.4.10) (ATIC) (IMP synthase) (Inosinicase)]	ATIC PURH OK/SW-cl.86
Disease	606622	50485	SMARCAL1	ENSG00000138375	Q9NZC9	SMAL1_HUMAN	SWI/SNF-related matrix-associated actin-dependent regulator of chromatin subfamily A-like protein 1 (EC 3.6.4.-) (HepA-related protein) (hHARP) (Sucrose nonfermenting protein 2-like 1)	SMARCAL1 HARP
Disease	601788	2660	MSTN	ENSG00000138379	O14793	GDF8_HUMAN	Growth/differentiation factor 8 (GDF-8) (Myostatin)	MSTN GDF8
Disease	617245	57520	HECW2	ENSG00000138411	Q9P2P5	HECW2_HUMAN	E3 ubiquitin-protein ligase HECW2 (EC 2.3.2.26) (HECT, C2 and WW domain-containing protein 2) (HECT-type E3 ubiquitin transferase HECW2) (NEDD4-like E3 ubiquitin-protein ligase 2)	HECW2 KIAA1301 NEDL2
Disease	100690	1134	CHRNA1	ENSG00000138435	P02708	ACHA_HUMAN	Acetylcholine receptor subunit alpha	CHRNA1 ACHRA CHNRA
Disease	604653	30061	SLC40A1	ENSG00000138449	Q9NP59	S40A1_HUMAN	Solute carrier family 40 member 1 (Ferroportin-1) (Iron-regulated transporter 1)	SLC40A1 FPN1 IREG1 SLC11A3 MSTP079
Disease	602773	84925	SLC49A4	ENSG00000138463	Q96SL1	DIRC2_HUMAN	Solute carrier family 49 member 4 (Disrupted in renal cancer protein 2) (Disrupted in renal carcinoma protein 2)	SLC49A4 DIRC2
Disease	603158	9101	USP8	ENSG00000138592	P40818	UBP8_HUMAN	Ubiquitin carboxyl-terminal hydrolase 8 (EC 3.4.19.12) (Deubiquitinating enzyme 8) (Ubiquitin isopeptidase Y) (hUBPy) (Ubiquitin thioesterase 8) (Ubiquitin-specific-processing protease 8)	USP8 KIAA0055 UBPY
Disease	605206	10021	HCN4	ENSG00000138622	Q9Y3Q4	HCN4_HUMAN	Potassium/sodium hyperpolarization-activated cyclic nucleotide-gated channel 4	HCN4
Disease	165190	2250	FGF5	ENSG00000138675	P12034	FGF5_HUMAN	Fibroblast growth factor 5 (FGF-5) (Heparin-binding growth factor 5) (HBGF-5) (Smag-82)	FGF5
Disease	607590	55212	BBS7	ENSG00000138686	Q8IWZ6	BBS7_HUMAN	Bardet-Biedl syndrome 7 protein (BBS2-like protein 1)	BBS7 BBS2L1
Disease	611565	84162	KIAA1109	ENSG00000138688	Q2LD37	K1109_HUMAN	Transmembrane protein KIAA1109 (Fragile site-associated protein)	KIAA1109 FSA KIAA1371
Disease	603248	658	BMPR1B	ENSG00000138696	O00238	BMR1B_HUMAN	Bone morphogenetic protein receptor type-1B (BMP type-1B receptor) (BMPR-1B) (EC 2.7.11.30) (CD antigen CDw293)	BMPR1B
Disease	179502	5910	RAP1GDS1	ENSG00000138698	P52306	GDS1_HUMAN	Rap1 GTPase-GDP dissociation stimulator 1 (Exchange factor smgGDS) (SMG GDS protein) (SMG P21 stimulatory GDP/GTP exchange protein)	RAP1GDS1
Disease	614161	11107	PRDM5	ENSG00000138738	Q9NQX1	PRDM5_HUMAN	PR domain zinc finger protein 5 (EC 2.1.1.-) (PR domain-containing protein 5)	PRDM5 PFM2
Disease	607830	80144	FRAS1	ENSG00000138759	Q86XX4	FRAS1_HUMAN	Extracellular matrix protein FRAS1	FRAS1 KIAA1500
Disease	602257	950	SCARB2	ENSG00000138760	Q14108	SCRB2_HUMAN	Lysosome membrane protein 2 (85 kDa lysosomal membrane sialoglycoprotein) (LGP85) (CD36 antigen-like 2) (Lysosome membrane protein II) (LIMP II) (Scavenger receptor class B member 2) (CD antigen CD36)	SCARB2 CD36L2 LIMP2 LIMPII
Disease	609988	27068	PPA2	ENSG00000138777	Q9H2U2	IPYR2_HUMAN	Inorganic pyrophosphatase 2, mitochondrial (EC 3.6.1.1) (Pyrophosphatase SID6-306) (Pyrophosphate phospho-hydrolase 2) (PPase 2)	PPA2 HSPC124
Disease	153245	51176	LEF1	ENSG00000138795	Q9UJU2	LEF1_HUMAN	Lymphoid enhancer-binding factor 1 (LEF-1) (T cell-specific transcription factor 1-alpha) (TCF1-alpha)	LEF1
Disease	601609	3033	HADH	ENSG00000138796	Q16836	HCDH_HUMAN	Hydroxyacyl-coenzyme A dehydrogenase, mitochondrial (HCDH) (EC 1.1.1.35) (Medium and short-chain L-3-hydroxyacyl-coenzyme A dehydrogenase) (Short-chain 3-hydroxyacyl-CoA dehydrogenase)	HADH HAD HADHSC SCHAD
Disease	131530	1950	EGF	ENSG00000138798	P01133	EGF_HUMAN	Pro-epidermal growth factor (EGF) [Cleaved into: Epidermal growth factor (Urogastrone)]	EGF
Disease	114105	5530	PPP3CA	ENSG00000138814	Q08209	PP2BA_HUMAN	Serine/threonine-protein phosphatase 2B catalytic subunit alpha isoform (EC 3.1.3.16) (CAM-PRP catalytic subunit) (Calmodulin-dependent calcineurin A subunit alpha isoform)	PPP3CA CALNA CNA
Disease	608732	64116	SLC39A8	ENSG00000138821	Q9C0K1	S39A8_HUMAN	Zinc transporter ZIP8 (BCG-induced integral membrane protein in monocyte clone 103 protein) (LIV-1 subfamily of ZIP zinc transporter 6) (LZT-Hs6) (Solute carrier family 39 member 8) (Zrt- and Irt-like protein 8) (ZIP-8)	SLC39A8 BIGM103 ZIP8 PP3105
Disease	157147	4547	MTTP	ENSG00000138823	P55157	MTP_HUMAN	Microsomal triglyceride transfer protein large subunit	MTTP MTP
Disease	612570	2201	FBN2	ENSG00000138829	P35556	FBN2_HUMAN	Fibrillin-2 [Cleaved into: Fibrillin-2 C-terminal peptide]	FBN2
Disease	601190	5149	PDE6H	ENSG00000139053	Q13956	CNCG_HUMAN	Retinal cone rhodopsin-sensitive cGMP 3',5'-cyclic phosphodiesterase subunit gamma (GMP-PDE gamma) (EC 3.1.4.35)	PDE6H
Disease	600618	2120	ETV6	ENSG00000139083	P41212	ETV6_HUMAN	Transcription factor ETV6 (ETS translocation variant 6) (ETS-related protein Tel1) (Tel)	ETV6 TEL TEL1
Disease	608283	55605	KIF21A	ENSG00000139116	Q7Z4S6	KI21A_HUMAN	Kinesin-like protein KIF21A (Kinesin-like protein KIF2) (Renal carcinoma antigen NY-REN-62)	KIF21A KIAA1708 KIF2
Disease	610957	51067	YARS2	ENSG00000139131	Q9Y2Z4	SYYM_HUMAN	Tyrosine--tRNA ligase, mitochondrial (EC 6.1.1.1) (Tyrosyl-tRNA synthetase) (TyrRS)	YARS2 CGI-04
Disease	611104	121512	FGD4	ENSG00000139132	Q96M96	FGD4_HUMAN	FYVE, RhoGEF and PH domain-containing protein 4 (Actin filament-binding protein frabin) (FGD1-related F-actin-binding protein) (Zinc finger FYVE domain-containing protein 6)	FGD4 FRABP ZFYVE6
Disease	608500	144165	PRICKLE1	ENSG00000139174	Q96MT3	PRIC1_HUMAN	Prickle-like protein 1 (REST/NRSF-interacting LIM domain protein 1)	PRICKLE1 RILP
Disease	603834	4704	NDUFA9	ENSG00000139180	Q16795	NDUA9_HUMAN	NADH dehydrogenase [ubiquinone] 1 alpha subcomplex subunit 9, mitochondrial (Complex I-39kD) (CI-39kD) (NADH-ubiquinone oxidoreductase 39 kDa subunit)	NDUFA9 NDUFS2L
Disease	185880	6843	VAMP1	ENSG00000139190	P23763	VAMP1_HUMAN	Vesicle-associated membrane protein 1 (VAMP-1) (Synaptobrevin-1)	VAMP1 SYB1
Disease	186711	939	CD27	ENSG00000139193	P26842	CD27_HUMAN	CD27 antigen (CD27L receptor) (T-cell activation antigen CD27) (T14) (Tumor necrosis factor receptor superfamily member 7) (CD antigen CD27)	CD27 TNFRSF7
Disease	600414	5830	PEX5	ENSG00000139197	P50542	PEX5_HUMAN	Peroxisomal targeting signal 1 receptor (PTS1 receptor) (PTS1R) (PTS1-BP) (Peroxin-5) (Peroxisomal C-terminal targeting signal import receptor) (Peroxisome receptor 1)	PEX5 PXR1
Disease	120140	1280	COL2A1	ENSG00000139219	P02458	CO2A1_HUMAN	Collagen alpha-1(II) chain (Alpha-1 type II collagen) [Cleaved into: Collagen alpha-1(II) chain; Chondrocalcin]	COL2A1
Disease	603317	374462	PTPRQ	ENSG00000139304	Q9UMZ3	PTPRQ_HUMAN	Phosphatidylinositol phosphatase PTPRQ (EC 3.1.3.-) (Receptor-type tyrosine-protein phosphatase Q) (PTP-RQ) (R-PTP-Q) (EC 3.1.3.48)	PTPRQ
Disease	602748	1848	DUSP6	ENSG00000139318	Q16828	DUS6_HUMAN	Dual specificity protein phosphatase 6 (EC 3.1.3.16) (EC 3.1.3.48) (Dual specificity protein phosphatase PYST1) (Mitogen-activated protein kinase phosphatase 3) (MAP kinase phosphatase 3) (MKP-3)	DUSP6 MKP3 PYST1
Disease	614784	282809	POC1B	ENSG00000139323	Q8TC44	POC1B_HUMAN	POC1 centriolar protein homolog B (Pix1) (Proteome of centriole protein 1B) (WD repeat-containing protein 51B)	POC1B WDR51B
Disease	617218	160418	TMTC3	ENSG00000139324	Q6ZXV5	TMTC3_HUMAN	Protein O-mannosyl-transferase TMTC3 (EC 2.4.1.109) (Protein SMILE) (Transmembrane and TPR repeat-containing protein 3)	TMTC3
Disease	603288	11081	KERA	ENSG00000139330	O60938	KERA_HUMAN	Keratocan (KTN) (Keratan sulfate proteoglycan keratocan)	KERA SLRR2B
Disease	604759	50511	SYCP3	ENSG00000139351	Q8IZU3	SYCP3_HUMAN	Synaptonemal complex protein 3 (SCP-3)	SYCP3 SCP3
Disease	100790	429	ASCL1	ENSG00000139352	P50553	ASCL1_HUMAN	Achaete-scute homolog 1 (ASH-1) (hASH1) (Class A basic helix-loop-helix protein 46) (bHLHa46)	ASCL1 ASH1 BHLHA46 HASH1
Disease	607568	326625	MMAB	ENSG00000139428	Q96EY8	MMAB_HUMAN	Corrinoid adenosyltransferase (EC 2.5.1.17) (Cob(II)alamin adenosyltransferase) (Cob(II)yrinic acid a,c-diamide adenosyltransferase) (Cobinamide/cobalamin adenosyltransferase) (Methylmalonic aciduria type B protein)	MMAB
Disease	600733	3651	PDX1	ENSG00000139515	P52945	PDX1_HUMAN	Pancreas/duodenum homeobox protein 1 (PDX-1) (Glucose-sensitive factor) (GSF) (Insulin promoter factor 1) (IPF-1) (Insulin upstream factor 1) (IUF-1) (Islet/duodenum homeobox-1) (IDX-1) (Somatostatin-transactivating factor 1) (STF-1)	PDX1 IPF1 STF1
Disease	606887	6821	SUOX	ENSG00000139531	P51687	SUOX_HUMAN	Sulfite oxidase, mitochondrial (EC 1.8.3.1)	SUOX
Disease	611088	85478	CCDC65	ENSG00000139537	Q8IXS2	DRC2_HUMAN	Dynein regulatory complex subunit 2 (Coiled-coil domain-containing protein 65) (Testis development protein NYD-SP28)	CCDC65 DRC2
Disease	608730	283375	SLC39A5	ENSG00000139540	Q6ZMH5	S39A5_HUMAN	Zinc transporter ZIP5 (Solute carrier family 39 member 5) (Zrt- and Irt-like protein 5) (ZIP-5)	SLC39A5 ZIP5
Disease	605423	50846	DHH	ENSG00000139549	O43323	DHH_HUMAN	Desert hedgehog protein (DHH) (HHG-3) [Cleaved into: Desert hedgehog protein N-product; Desert hedgehog protein C-product]	DHH
Disease	601284	94	ACVRL1	ENSG00000139567	P37023	ACVL1_HUMAN	Serine/threonine-protein kinase receptor R3 (SKR3) (EC 2.7.11.30) (Activin receptor-like kinase 1) (ALK-1) (TGF-B superfamily receptor type I) (TSR-I)	ACVRL1 ACVRLK1 ALK1
Disease	600185	675	BRCA2	ENSG00000139618	P51587	BRCA2_HUMAN	Breast cancer type 2 susceptibility protein (Fanconi anemia group D1 protein)	BRCA2 FACD FANCD1
Disease	609239	10161	LPAR6	ENSG00000139679	P43657	LPAR6_HUMAN	Lysophosphatidic acid receptor 6 (LPA receptor 6) (LPA-6) (Oleoyl-L-alpha-lysophosphatidic acid receptor) (P2Y purinoceptor 5) (P2Y5) (Purinergic receptor 5) (RB intron encoded G-protein coupled receptor)	LPAR6 P2RY5
Disease	614041	5925	RB1	ENSG00000139687	P06400	RB_HUMAN	Retinoblastoma-associated protein (p105-Rb) (pRb) (Rb) (pp110)	RB1
Disease	610034	65082	VPS33A	ENSG00000139719	Q96AX1	VP33A_HUMAN	Vacuolar protein sorting-associated protein 33A (hVPS33A)	VPS33A
Disease	614567	81624	DIAPH3	ENSG00000139734	Q9NSV4	DIAP3_HUMAN	Protein diaphanous homolog 3 (Diaphanous-related formin-3) (DRF3) (MDia2)	DIAPH3 DIAP3
Disease	608830	145226	RDH12	ENSG00000139988	Q96NR8	RDH12_HUMAN	Retinol dehydrogenase 12 (EC 1.1.1.-) (All-trans and 9-cis retinol dehydrogenase) (Short chain dehydrogenase/reductase family 7C member 2)	RDH12 SDR7C2
Disease	609840	123041	SLC24A4	ENSG00000140090	Q8NFF2	NCKX4_HUMAN	Sodium/potassium/calcium exchanger 4 (Na(+)/K(+)/Ca(2+)-exchange protein 4) (Solute carrier family 24 member 4)	SLC24A4 NCKX4
Disease	604580	10516	FBLN5	ENSG00000140092	Q9UBX5	FBLN5_HUMAN	Fibulin-5 (FIBL-5) (Developmental arteries and neural crest EGF-like protein) (Dance) (Urine p50 protein) (UP50)	FBLN5 DANCE UNQ184/PRO210
Disease	191050	7453	WARS	ENSG00000140105	P23381	SYWC_HUMAN	Tryptophan--tRNA ligase, cytoplasmic (EC 6.1.1.2) (Interferon-induced protein 53) (IFP53) (Tryptophanyl-tRNA synthetase) (TrpRS) (hWRS) [Cleaved into: T1-TrpRS; T2-TrpRS]	WARS IFI53 WRS
Disease	604878	9990	SLC12A6	ENSG00000140199	Q9UHW9	S12A6_HUMAN	Solute carrier family 12 member 6 (Electroneutral potassium-chloride cotransporter 3) (K-Cl cotransporter 3)	SLC12A6 KCC3
Disease	600480	6938	TCF12	ENSG00000140262	Q99081	HTF4_HUMAN	Transcription factor 12 (TCF-12) (Class B basic helix-loop-helix protein 20) (bHLHb20) (DNA-binding protein HTF4) (E-box-binding protein) (Transcription factor HTF-4)	TCF12 BHLHB20 HEB HTF4
Disease	612772	405753	DUOXA2	ENSG00000140274	Q1HG44	DOXA2_HUMAN	Dual oxidase maturation factor 2 (Dual oxidase activator 2)	DUOXA2
Disease	606759	50506	DUOX2	ENSG00000140279	Q9NRD8	DUOX2_HUMAN	Dual oxidase 2 (EC 1.11.1.-) (EC 1.6.3.1) (Large NOX 2) (Long NOX 2) (NADH/NADPH thyroid oxidase p138-tox) (NADPH oxidase/peroxidase DUOX2) (NADPH thyroid oxidase 2) (Thyroid oxidase 2) (p138 thyroid oxidase)	DUOX2 LNOX2 THOX2
Disease	607465	146059	CDAN1	ENSG00000140326	Q8IWY9	CDAN1_HUMAN	Codanin-1	CDAN1 UNQ664/PRO1295
Disease	606347	9051	PSTPIP1	ENSG00000140368	O43586	PPIP1_HUMAN	Proline-serine-threonine phosphatase-interacting protein 1 (PEST phosphatase-interacting protein 1) (CD2-binding protein 1) (H-PIP)	PSTPIP1 CD2BP1
Disease	608053	2108	ETFA	ENSG00000140374	P13804	ETFA_HUMAN	Electron transfer flavoprotein subunit alpha, mitochondrial (Alpha-ETF)	ETFA
Disease	611611	49855	SCAPER	ENSG00000140386	Q9BY12	SCAPE_HUMAN	S phase cyclin A-associated protein in the endoplasmic reticulum (S phase cyclin A-associated protein in the ER) (Zinc finger protein 291)	SCAPER KIAA1454 ZNF291 MSTP063
Disease	191010	7168	TPM1	ENSG00000140416	P09493	TPM1_HUMAN	Tropomyosin alpha-1 chain (Alpha-tropomyosin) (Tropomyosin-1)	TPM1 C15orf13 TMSA
Disease	147370	3480	IGF1R	ENSG00000140443	P08069	IGF1R_HUMAN	Insulin-like growth factor 1 receptor (EC 2.7.10.1) (Insulin-like growth factor I receptor) (IGF-I receptor) (CD antigen CD221) [Cleaved into: Insulin-like growth factor 1 receptor alpha chain; Insulin-like growth factor 1 receptor beta chain]	IGF1R
Disease	118485	1583	CYP11A1	ENSG00000140459	P05108	CP11A_HUMAN	Cholesterol side-chain cleavage enzyme, mitochondrial (EC 1.14.15.6) (CYPXIA1) (Cholesterol desmolase) (Cytochrome P450 11A1) (Cytochrome P450(scc))	CYP11A1 CYP11A
Disease	600374	585	BBS4	ENSG00000140463	Q96RK4	BBS4_HUMAN	Bardet-Biedl syndrome 4 protein	BBS4
Disease	102578	5371	PML	ENSG00000140464	P29590	PML_HUMAN	Protein PML (Promyelocytic leukemia protein) (RING finger protein 71) (Tripartite motif-containing protein 19)	PML MYL PP8675 RNF71 TRIM19
Disease	607511	170691	ADAMTS17	ENSG00000140470	Q8TE56	ATS17_HUMAN	A disintegrin and metalloproteinase with thrombospondin motifs 17 (ADAM-TS 17) (ADAM-TS17) (ADAMTS-17) (EC 3.4.24.-)	ADAMTS17
Disease	610350	55180	LINS1	ENSG00000140471	Q8NG48	LINES_HUMAN	Protein Lines homolog 1 (Wnt-signaling molecule Lines homolog 1)	LINS1 LINS WINS1
Disease	174763	5428	POLG	ENSG00000140521	P54098	DPOG1_HUMAN	DNA polymerase subunit gamma-1 (EC 2.7.7.7) (Mitochondrial DNA polymerase catalytic subunit) (PolG-alpha)	POLG MDP1 POLG1 POLGA
Disease	180090	6017	RLBP1	ENSG00000140522	P12271	RLBP1_HUMAN	Retinaldehyde-binding protein 1 (Cellular retinaldehyde-binding protein)	RLBP1 CRALBP
Disease	611360	55215	FANCI	ENSG00000140525	Q9NVI1	FANCI_HUMAN	Fanconi anemia group I protein (Protein FACI)	FANCI KIAA1794
Disease	617538	79631	EFL1	ENSG00000140598	Q7Z2Z2	EFL1_HUMAN	Elongation factor-like GTPase 1 (Elongation factor Tu GTP-binding domain-containing protein 1) (Elongation factor-like 1) (Protein FAM42A)	EFL1 EFTUD1 FAM42A
Disease	611562	124404	42258	ENSG00000140623	Q8IYM1	SEP12_HUMAN	Septin-12	12Sep2019
Disease	601785	5373	PMM2	ENSG00000140650	O15305	PMM2_HUMAN	Phosphomannomutase 2 (PMM 2) (EC 5.4.2.8)	PMM2
Disease	182381	6524	SLC5A2	ENSG00000140675	P31639	SC5A2_HUMAN	Sodium/glucose cotransporter 2 (Na(+)/glucose cotransporter 2) (Low affinity sodium-glucose cotransporter) (Solute carrier family 5 member 2)	SLC5A2 SGLT2
Disease	615549	79798	ARMC5	ENSG00000140691	Q96C12	ARMC5_HUMAN	Armadillo repeat-containing protein 5	ARMC5
Disease	604212	5073	PARN	ENSG00000140694	O95453	PARN_HUMAN	Poly(A)-specific ribonuclease PARN (EC 3.1.13.4) (Deadenylating nuclease) (Deadenylation nuclease) (Polyadenylate-specific ribonuclease)	PARN DAN
Disease	610966	79068	FTO	ENSG00000140718	Q9C0B1	FTO_HUMAN	Alpha-ketoglutarate-dependent dioxygenase FTO (Fat mass and obesity-associated protein) (U6 small nuclear RNA (2'-O-methyladenosine-N(6)-)-demethylase FTO) (EC 1.14.11.-) (U6 small nuclear RNA N(6)-methyladenosine-demethylase FTO) (EC 1.14.11.-) (mRNA (2'-O-methyladenosine-N(6)-)-demethylase FTO) (m6A(m)-demethylase FTO) (EC 1.14.11.-) (mRNA N(6)-methyladenosine demethylase FTO) (EC 1.14.11.53) (…	FTO KIAA1752
Disease	191329	7385	UQCRC2	ENSG00000140740	P22695	QCR2_HUMAN	Cytochrome b-c1 complex subunit 2, mitochondrial (Complex III subunit 2) (Core protein II) (Ubiquinol-cytochrome-c reductase complex core protein 2)	UQCRC2
Disease	605584	9785	DHX38	ENSG00000140829	Q92620	PRP16_HUMAN	Pre-mRNA-splicing factor ATP-dependent RNA helicase PRP16 (EC 3.6.4.13) (ATP-dependent RNA helicase DHX38) (DEAH box protein 38)	DHX38 DDX38 KIAA0224 PRP16
Disease	602703	10300	KATNB1	ENSG00000140854	Q9BVA0	KTNB1_HUMAN	Katanin p80 WD40 repeat-containing subunit B1 (Katanin p80 subunit B1) (p80 katanin)	KATNB1
Disease	607512	170692	ADAMTS18	ENSG00000140873	Q8TE60	ATS18_HUMAN	A disintegrin and metalloproteinase with thrombospondin motifs 18 (ADAM-TS 18) (ADAM-TS18) (ADAMTS-18) (EC 3.4.24.-)	ADAMTS18 ADAMTS21
Disease	600023	1009	CDH11	ENSG00000140937	P55287	CAD11_HUMAN	Cadherin-11 (OSF-4) (Osteoblast cadherin) (OB-cadherin)	CDH11
Disease	605235	8996	NOL3	ENSG00000140939	O60936	NOL3_HUMAN	Nucleolar protein 3 (Apoptosis repressor with CARD) (Muscle-enriched cytoplasmic protein) (Myp) (Nucleolar protein of 30 kDa) (Nop30)	NOL3 ARC NOP
Disease	601565	3394	IRF8	ENSG00000140968	Q02556	IRF8_HUMAN	Interferon regulatory factor 8 (IRF-8) (Interferon consensus sequence-binding protein) (H-ICSBP) (ICSBP)	IRF8 ICSBP1
Disease	612222	2588	GALNS	ENSG00000141012	P34059	GALNS_HUMAN	N-acetylgalactosamine-6-sulfatase (EC 3.1.6.4) (Chondroitinsulfatase) (Chondroitinase) (Galactose-6-sulfate sulfatase) (GalN6S) (N-acetylgalactosamine-6-sulfate sulfatase) (GalNAc6S sulfatase)	GALNS
Disease	605178	2622	GAS8	ENSG00000141013	O95995	DRC4_HUMAN	Dynein regulatory complex subunit 4 (Growth arrest-specific protein 11) (GAS-11) (Growth arrest-specific protein 8) (GAS-8)	GAS8 DRC4 GAS11
Disease	615850	55275	VPS53	ENSG00000141252	Q5VIR6	VPS53_HUMAN	Vacuolar protein sorting-associated protein 53 homolog	VPS53 PP13624
Disease	610008	22901	ARSG	ENSG00000141337	Q96EG1	ARSG_HUMAN	Arylsulfatase G (ASG) (EC 3.1.6.-)	ARSG KIAA1001 UNQ839/PRO1777
Disease	611045	92579	G6PC3	ENSG00000141349	Q9BUM1	G6PC3_HUMAN	Glucose-6-phosphatase 3 (G-6-Pase 3) (G6Pase 3) (EC 3.1.3.9) (Glucose-6-phosphatase beta) (G6Pase-beta) (Ubiquitous glucose-6-phosphatase catalytic subunit-related protein)	G6PC3 UGRP
Disease	118955	1213	CLTC	ENSG00000141367	Q00610	CLH1_HUMAN	Clathrin heavy chain 1 (Clathrin heavy chain on chromosome 17) (CLH-17)	CLTC CLH17 CLTCL2 KIAA0034
Disease	608625	51651	PTRH2	ENSG00000141378	Q9Y3E5	PTH2_HUMAN	Peptidyl-tRNA hydrolase 2, mitochondrial (PTH 2) (EC 3.1.1.29) (Bcl-2 inhibitor of transcription 1)	PTRH2 BIT1 PTH2 CGI-147
Disease	600192	6760	SS18	ENSG00000141380	Q15532	SSXT_HUMAN	Protein SSXT (Protein SYT) (Synovial sarcoma translocated to X chromosome protein)	SS18 SSXT SYT
Disease	604581	10939	AFG3L2	ENSG00000141385	Q9Y4W6	AFG32_HUMAN	AFG3-like protein 2 (EC 3.4.24.-) (Paraplegin-like protein)	AFG3L2
Disease	139312	2774	GNAL	ENSG00000141404	P38405	GNAL_HUMAN	Guanine nucleotide-binding protein G(olf) subunit alpha (Adenylate cyclase-stimulating G alpha protein, olfactory type)	GNAL
Disease	615115	80816	ASXL3	ENSG00000141431	Q9C0F0	ASXL3_HUMAN	Putative Polycomb group protein ASXL3 (Additional sex combs-like protein 3)	ASXL3 KIAA1713
Disease	601656	2627	GATA6	ENSG00000141448	Q92908	GATA6_HUMAN	Transcription factor GATA-6 (GATA-binding factor 6)	GATA6
Disease	617782	80000	GREB1L	ENSG00000141449	Q9C091	GRB1L_HUMAN	GREB1-like protein (Growth regulation by estrogen in breast cancer 1-like protein)	GREB1L C18orf6 KIAA1772
Disease	607623	4864	NPC1	ENSG00000141458	O15118	NPC1_HUMAN	NPC intracellular cholesterol transporter 1 (Niemann-Pick C1 protein)	NPC1
Disease	608305	284111	SLC13A5	ENSG00000141485	Q86YT5	S13A5_HUMAN	Solute carrier family 13 member 5 (Na(+)/citrate cotransporter) (NaCT) (Sodium-coupled citrate transporter) (Sodium-dependent citrate transporter)	SLC13A5 NACT
Disease	612661	55135	WRAP53	ENSG00000141499	Q9BUR4	TCAB1_HUMAN	Telomerase Cajal body protein 1 (WD repeat-containing protein 79) (WD40 repeat-containing protein antisense to TP53 gene) (WRAP53beta)	WRAP53 TCAB1 WDR79
Disease	611317	23533	PIK3R5	ENSG00000141506	Q8WYR1	PI3R5_HUMAN	Phosphoinositide 3-kinase regulatory subunit 5 (PI3-kinase regulatory subunit 5) (PI3-kinase p101 subunit) (Phosphatidylinositol 4,5-bisphosphate 3-kinase regulatory subunit) (PtdIns-3-kinase regulatory subunit) (Protein FOAP-2) (PtdIns-3-kinase p101) (p101-PI3K)	PIK3R5
Disease	191170	7157	TP53	ENSG00000141510	P04637	P53_HUMAN	Cellular tumor antigen p53 (Antigen NY-CO-13) (Phosphoprotein p53) (Tumor suppressor p53)	TP53 P53
Disease	613799	55036	CCDC40	ENSG00000141519	Q4G0X9	CCD40_HUMAN	Coiled-coil domain-containing protein 40	CCDC40 KIAA1640
Disease	601925	396	ARHGDIA	ENSG00000141522	P52565	GDIR1_HUMAN	Rho GDP-dissociation inhibitor 1 (Rho GDI 1) (Rho-GDI alpha)	ARHGDIA GDIA1
Disease	605828	11322	TMC6	ENSG00000141524	Q7Z403	TMC6_HUMAN	Transmembrane channel-like protein 6 (Epidermodysplasia verruciformis protein 1) (Protein LAK-4)	TMC6 EVER1 EVIN1
Disease	607211	79092	CARD14	ENSG00000141527	Q9BXL6	CAR14_HUMAN	Caspase recruitment domain-containing protein 14 (CARD-containing MAGUK protein 2) (Carma 2)	CARD14 CARMA2
Disease	608546	9775	EIF4A3	ENSG00000141543	P38919	IF4A3_HUMAN	Eukaryotic initiation factor 4A-III (eIF-4A-III) (eIF4A-III) (EC 3.6.4.13) (ATP-dependent RNA helicase DDX48) (ATP-dependent RNA helicase eIF4A-3) (DEAD box protein 48) (Eukaryotic initiation factor 4A-like NUK-34) (Eukaryotic translation initiation factor 4A isoform 3) (Nuclear matrix protein 265) (NMP 265) (hNMP 265) [Cleaved into: Eukaryotic initiation factor 4A-III, N-terminally processed]	EIF4A3 DDX48 KIAA0111
Disease	600864	1453	CSNK1D	ENSG00000141551	P48730	KC1D_HUMAN	Casein kinase I isoform delta (CKI-delta) (CKId) (EC 2.7.11.1) (Tau-protein kinase CSNK1D) (EC 2.7.11.26)	CSNK1D HCKID
Disease	604649	6904	TBCD	ENSG00000141556	Q9BTW9	TBCD_HUMAN	Tubulin-specific chaperone D (Beta-tubulin cofactor D) (tfcD) (SSD-1) (Tubulin-folding cofactor D)	TBCD KIAA0988 SSD1 TFCD PP1096
Disease	610226	79755	ZNF750	ENSG00000141579	Q32MQ0	ZN750_HUMAN	Zinc finger protein 750	ZNF750
Disease	609226	56270	WDR45B	ENSG00000141580	Q5MNZ6	WIPI3_HUMAN	WD repeat domain phosphoinositide-interacting protein 3 (WIPI-3) (WD repeat-containing protein 45-like) (WDR45-like protein) (WD repeat-containing protein 45B) (WIPI49-like protein)	WDR45B WDR45L WIPI3
Disease	607461	54808	DYM	ENSG00000141627	Q7RTS9	DYM_HUMAN	Dymeclin (Dyggve-Melchior-Clausen syndrome protein)	DYM
Disease	600993	4089	SMAD4	ENSG00000141646	Q13485	SMAD4_HUMAN	Mothers against decapentaplegic homolog 4 (MAD homolog 4) (Mothers against DPP homolog 4) (Deletion target in pancreatic carcinoma 4) (SMAD family member 4) (SMAD 4) (Smad4) (hSMAD4)	SMAD4 DPC4 MADH4
Disease	603499	8792	TNFRSF11A	ENSG00000141655	Q9Y6Q6	TNR11_HUMAN	Tumor necrosis factor receptor superfamily member 11A (Osteoclast differentiation factor receptor) (ODFR) (Receptor activator of NF-KB) (CD antigen CD265)	TNFRSF11A RANK
Disease	164870	2064	ERBB2	ENSG00000141736	P04626	ERBB2_HUMAN	Receptor tyrosine-protein kinase erbB-2 (EC 2.7.10.1) (Metastatic lymph node gene 19 protein) (MLN 19) (Proto-oncogene Neu) (Proto-oncogene c-ErbB-2) (Tyrosine kinase-type cell surface receptor HER2) (p185erbB2) (CD antigen CD340)	ERBB2 HER2 MLN19 NEU NGL
Disease	607063	60681	FKBP10	ENSG00000141756	Q96AY3	FKB10_HUMAN	Peptidyl-prolyl cis-trans isomerase FKBP10 (PPIase FKBP10) (EC 5.2.1.8) (65 kDa FK506-binding protein) (65 kDa FKBP) (FKBP-65) (FK506-binding protein 10) (FKBP-10) (Immunophilin FKBP65) (Rotamase)	FKBP10 FKBP65 PSEC0056
Disease	611595	10907	TXNL4A	ENSG00000141759	P83876	TXN4A_HUMAN	Thioredoxin-like protein 4A (DIM1 protein homolog) (Spliceosomal U5 snRNP-specific 15 kDa protein) (Thioredoxin-like U5 snRNP protein U5-15kD)	TXNL4A DIM1 TXNL4
Disease	601011	773	CACNA1A	ENSG00000141837	O00555	CAC1A_HUMAN	Voltage-dependent P/Q-type calcium channel subunit alpha-1A (Brain calcium channel I) (BI) (Calcium channel, L type, alpha-1 polypeptide isoform 4) (Voltage-gated calcium channel subunit alpha Cav2.1)	CACNA1A CACH4 CACN3 CACNL1A4
Disease	171860	5211	PFKL	ENSG00000141959	P17858	PFKAL_HUMAN	ATP-dependent 6-phosphofructokinase, liver type (ATP-PFK) (PFK-L) (EC 2.7.1.11) (6-phosphofructokinase type B) (Phosphofructo-1-kinase isozyme B) (PFK-B) (Phosphohexokinase)	PFKL
Disease	601768	6455	SH3GL1	ENSG00000141985	Q99961	SH3G1_HUMAN	Endophilin-A2 (EEN fusion partner of MLL) (Endophilin-2) (Extra eleven-nineteen leukemia fusion gene protein) (EEN) (SH3 domain protein 2B) (SH3 domain-containing GRB2-like protein 1)	SH3GL1 CNSA1 SH3D2B
Disease	120220	1291	COL6A1	ENSG00000142156	P12109	CO6A1_HUMAN	Collagen alpha-1(VI) chain	COL6A1
Disease	147450	6647	SOD1	ENSG00000142168	P00441	SODC_HUMAN	Superoxide dismutase [Cu-Zn] (EC 1.15.1.1) (Superoxide dismutase 1) (hSod1)	SOD1
Disease	120240	1292	COL6A2	ENSG00000142173	P12110	CO6A2_HUMAN	Collagen alpha-2(VI) chain	COL6A2
Disease	605705	150094	SIK1	ENSG00000142178	P57059	SIK1_HUMAN	Serine/threonine-protein kinase SIK1 (EC 2.7.11.1) (Salt-inducible kinase 1) (SIK-1) (Serine/threonine-protein kinase SNF1-like kinase 1) (Serine/threonine-protein kinase SNF1LK)	SIK1 SIK SNF1LK
Disease	607982	57410	SCYL1	ENSG00000142186	Q96KG9	SCYL1_HUMAN	N-terminal kinase-like protein (Coated vesicle-associated kinase of 90 kDa) (SCY1-like protein 1) (Telomerase regulation-associated protein) (Telomerase transcriptional element-interacting factor) (Teratoma-associated tyrosine kinase)	SCYL1 CVAK90 GKLP NTKL TAPK TEIF TRAP HT019
Disease	104760	351	APP	ENSG00000142192	P05067	A4_HUMAN	Amyloid-beta precursor protein (APP) (ABPP) (APPI) (Alzheimer disease amyloid protein) (Amyloid precursor protein) (Amyloid-beta A4 protein) (Cerebral vascular amyloid peptide) (CVAP) (PreA4) (Protease nexin-II) (PN-II) [Cleaved into: N-APP; Soluble APP-alpha (S-APP-alpha); Soluble APP-beta (S-APP-beta); C99 (Beta-secretase C-terminal fragment) (Beta-CTF); Amyloid-beta protein 42 (Abeta42) (Beta-…	APP A4 AD1
Disease	164730	207	AKT1	ENSG00000142208	P31749	AKT1_HUMAN	RAC-alpha serine/threonine-protein kinase (EC 2.7.11.1) (Protein kinase B) (PKB) (Protein kinase B alpha) (PKB alpha) (Proto-oncogene c-Akt) (RAC-PK-alpha)	AKT1 PKB RAC
Disease	608990	81794	ADAMTS10	ENSG00000142303	Q9H324	ATS10_HUMAN	A disintegrin and metalloproteinase with thrombospondin motifs 10 (ADAM-TS 10) (ADAM-TS10) (ADAMTS-10) (EC 3.4.24.-)	ADAMTS10
Disease	126455	6531	SLC6A3	ENSG00000142319	Q01959	SC6A3_HUMAN	Sodium-dependent dopamine transporter (DA transporter) (DAT) (Solute carrier family 6 member 3)	SLC6A3 DAT1
Disease	609648	91662	NLRP12	ENSG00000142405	P59046	NAL12_HUMAN	NACHT, LRR and PYD domains-containing protein 12 (Monarch-1) (PYRIN-containing APAF1-like protein 7) (Regulated by nitric oxide)	NLRP12 NALP12 PYPAF7 RNO
Disease	606362	93650	ACP4	ENSG00000142513	Q9BZG2	PPAT_HUMAN	Testicular acid phosphatase (EC 3.1.3.2) (Acid phosphatase 4)	ACP4 ACPT
Disease	605226	473	RERE	ENSG00000142599	Q9P2R6	RERE_HUMAN	Arginine-glutamic acid dipeptide repeats protein (Atrophin-1-like protein) (Atrophin-1-related protein)	RERE ARG ARP ATN1L KIAA0458
Disease	605557	63976	PRDM16	ENSG00000142611	Q9HAZ2	PRD16_HUMAN	PR domain zinc finger protein 16 (PR domain-containing protein 16) (Transcription factor MEL1) (MDS1/EVI1-like gene 1)	PRDM16 KIAA1675 MEL1 PFM13
Disease	606755	51702	PADI3	ENSG00000142619	Q9ULW8	PADI3_HUMAN	Protein-arginine deiminase type-3 (EC 3.5.3.15) (Peptidylarginine deiminase III) (Protein-arginine deiminase type III)	PADI3 PAD3 PDI3
Disease	176946	1969	EPHA2	ENSG00000142627	P29317	EPHA2_HUMAN	Ephrin type-A receptor 2 (EC 2.7.10.1) (Epithelial cell kinase) (Tyrosine-protein kinase receptor ECK)	EPHA2 ECK
Disease	601791	5195	PEX14	ENSG00000142655	O75381	PEX14_HUMAN	Peroxisomal membrane protein PEX14 (PTS1 receptor-docking protein) (Peroxin-14) (Peroxisomal membrane anchor protein PEX14)	PEX14
Disease	604175	6135	RPL11	ENSG00000142676	P62913	RL11_HUMAN	60S ribosomal protein L11 (CLL-associated antigen KW-12) (Large ribosomal subunit protein uL5)	RPL11
Disease	605031	10733	PLK4	ENSG00000142731	O00444	PLK4_HUMAN	Serine/threonine-protein kinase PLK4 (EC 2.7.11.21) (Polo-like kinase 4) (PLK-4) (Serine/threonine-protein kinase 18) (Serine/threonine-protein kinase Sak)	PLK4 SAK STK18
Disease	604973	8547	FCN3	ENSG00000142748	O75636	FCN3_HUMAN	Ficolin-3 (Collagen/fibrinogen domain-containing lectin 3 p35) (Collagen/fibrinogen domain-containing protein 3) (Hakata antigen)	FCN3 FCNH HAKA1
Disease	142461	3339	HSPG2	ENSG00000142798	P98160	PGBM_HUMAN	Basement membrane-specific heparan sulfate proteoglycan core protein (HSPG) (Perlecan) (PLC) [Cleaved into: Endorepellin; LG3 peptide]	HSPG2
Disease	603517	8915	BCL10	ENSG00000142867	O95999	BCL10_HUMAN	B-cell lymphoma/leukemia 10 (B-cell CLL/lymphoma 10) (Bcl-10) (CARD-containing molecule enhancing NF-kappa-B) (CARD-like apoptotic protein) (hCLAP) (CED-3/ICH-1 prodomain homologous E10-like regulator) (CIPER) (Cellular homolog of vCARMEN) (cCARMEN) (Cellular-E10) (c-E10) (Mammalian CARD-containing adapter molecule E10) (mE10)	BCL10 CIPER CLAP
Disease	604614	9095	TBX19	ENSG00000143178	O60806	TBX19_HUMAN	T-box transcription factor TBX19 (T-box protein 19) (T-box factor, pituitary)	TBX19 TPIT
Disease	614123	54499	TMCO1	ENSG00000143183	Q9UM00	TMCO1_HUMAN	Calcium load-activated calcium channel (CLAC channel) (Transmembrane and coiled-coil domain-containing protein 1) (Transmembrane and coiled-coil domains protein 4) (Xenogeneic cross-immune protein PCIA3)	TMCO1 TMCC4 PNAS-10 PNAS-136 UNQ151/PRO177
Disease	609607	81607	NECTIN4	ENSG00000143217	Q96NY8	NECT4_HUMAN	Nectin-4 (Ig superfamily receptor LNIR) (Nectin cell adhesion molecule 4) (Poliovirus receptor-related protein 4) [Cleaved into: Processed poliovirus receptor-related protein 4]	NECTIN4 LNIR PRR4 PVRL4
Disease	610554	51506	UFC1	ENSG00000143222	Q9Y3C8	UFC1_HUMAN	Ubiquitin-fold modifier-conjugating enzyme 1 (Ufm1-conjugating enzyme 1)	UFC1 CGI-126 HSPC155
Disease	600923	5498	PPOX	ENSG00000143224	P50336	PPOX_HUMAN	Protoporphyrinogen oxidase (PPO) (EC 1.3.3.4)	PPOX
Disease	602413	6391	SDHC	ENSG00000143252	Q99643	C560_HUMAN	Succinate dehydrogenase cytochrome b560 subunit, mitochondrial (Integral membrane protein CII-3) (QPs-1) (QPs1) (Succinate dehydrogenase complex subunit C) (Succinate-ubiquinone oxidoreductase cytochrome B large subunit) (CYBL)	SDHC CYB560 SDH3
Disease	134580	2165	F13B	ENSG00000143278	P05160	F13B_HUMAN	Coagulation factor XIII B chain (Fibrin-stabilizing factor B subunit) (Protein-glutamine gamma-glutamyltransferase B chain) (Transglutaminase B chain)	F13B
Disease	179755	5546	PRCC	ENSG00000143294	Q92733	PRCC_HUMAN	Proline-rich protein PRCC (Papillary renal cell carcinoma translocation-associated gene protein)	PRCC TPRC
Disease	610273	93183	PIGM	ENSG00000143315	Q9H3S5	PIGM_HUMAN	GPI mannosyltransferase 1 (EC 2.4.1.-) (GPI mannosyltransferase I) (GPI-MT-I) (Phosphatidylinositol-glycan biosynthesis class M protein) (PIG-M)	PIGM
Disease	114250	844	CASQ1	ENSG00000143318	P31415	CASQ1_HUMAN	Calsequestrin-1 (Calmitine) (Calsequestrin, skeletal muscle isoform)	CASQ1 CASQ
Disease	164690	27	ABL2	ENSG00000143322	P42684	ABL2_HUMAN	Tyrosine-protein kinase ABL2 (EC 2.7.10.2) (Abelson murine leukemia viral oncogene homolog 2) (Abelson tyrosine-protein kinase 2) (Abelson-related gene protein) (Tyrosine-protein kinase ARG)	ABL2 ABLL ARG
Disease	605237	9213	XPR1	ENSG00000143324	Q9UBH6	XPR1_HUMAN	Xenotropic and polytropic retrovirus receptor 1 (Protein SYG1 homolog) (Xenotropic and polytropic murine leukemia virus receptor X3) (X-receptor)	XPR1 SYG1 XR
Disease	617413	58497	PRUNE1	ENSG00000143363	Q86TP1	PRUN1_HUMAN	Exopolyphosphatase PRUNE1 (EC 3.6.1.1) (Drosophila-related expressed sequence 17) (DRES-17) (DRES17) (HTcD37) (Protein prune homolog 1) (hPrune)	PRUNE1 PRUNE
Disease	602943	6097	RORC	ENSG00000143365	P51449	RORG_HUMAN	Nuclear receptor ROR-gamma (Nuclear receptor RZR-gamma) (Nuclear receptor subfamily 1 group F member 3) (RAR-related orphan receptor C) (Retinoid-related orphan receptor-gamma)	RORC NR1F3 RORG RZRG
Disease	605593	10262	SF3B4	ENSG00000143368	Q15427	SF3B4_HUMAN	Splicing factor 3B subunit 4 (Pre-mRNA-splicing factor SF3b 49 kDa subunit) (Spliceosome-associated protein 49) (SAP 49)	SF3B4 SAP49
Disease	602201	1893	ECM1	ENSG00000143369	Q16610	ECM1_HUMAN	Extracellular matrix protein 1 (Secretory component p85)	ECM1
Disease	610568	57592	ZNF687	ENSG00000143373	Q8N1G0	ZN687_HUMAN	Zinc finger protein 687	ZNF687 KIAA1441
Disease	610113	54507	ADAMTSL4	ENSG00000143382	Q6UY14	ATL4_HUMAN	ADAMTS-like protein 4 (ADAMTSL-4) (Thrombospondin repeat-containing protein 1)	ADAMTSL4 TSRC1 PP1396 UNQ2803/PRO34012
Disease	601105	1513	CTSK	ENSG00000143387	P43235	CATK_HUMAN	Cathepsin K (EC 3.4.22.38) (Cathepsin O) (Cathepsin O2) (Cathepsin X)	CTSK CTSO CTSO2
Disease	601863	5993	RFX5	ENSG00000143390	P48382	RFX5_HUMAN	DNA-binding protein RFX5 (Regulatory factor X 5)	RFX5
Disease	604188	8991	SELENBP1	ENSG00000143416	Q13228	SBP1_HUMAN	Methanethiol oxidase (MTO) (EC 1.8.3.4) (56 kDa selenium-binding protein) (SBP56) (SP56) (Selenium-binding protein 1)	SELENBP1 SBP
Disease	614787	23126	POGZ	ENSG00000143442	Q7Z3K3	POGZ_HUMAN	Pogo transposable element with ZNF domain (Suppressor of hairy wing homolog 5) (Zinc finger protein 280E) (Zinc finger protein 635)	POGZ KIAA0461 SUHW5 ZNF280E ZNF635 Nbla00003
Disease	603305	3756	KCNH1	ENSG00000143473	O95259	KCNH1_HUMAN	Potassium voltage-gated channel subfamily H member 1 (Ether-a-go-go potassium channel 1) (EAG channel 1) (h-eag) (hEAG1) (Voltage-gated potassium channel subunit Kv10.1)	KCNH1 EAG EAG1
Disease	616284	388698	FLG2	ENSG00000143520	Q5D862	FILA2_HUMAN	Filaggrin-2 (FLG-2) (Intermediate filament-associated and psoriasis-susceptibility protein) (Ifapsoriasin)	FLG2 IFPS
Disease	191030	7170	TPM3	ENSG00000143549	P06753	TPM3_HUMAN	Tropomyosin alpha-3 chain (Gamma-tropomyosin) (Tropomyosin-3) (Tropomyosin-5) (hTM5)	TPM3
Disease	605998	10456	HAX1	ENSG00000143575	O00165	HAX1_HUMAN	HCLS1-associated protein X-1 (HS1-associating protein X-1) (HAX-1) (HS1-binding protein 1) (HSP1BP-1)	HAX1 HS1BP1
Disease	614998	57459	GATAD2B	ENSG00000143614	Q8WXI9	P66B_HUMAN	Transcriptional repressor p66-beta (GATA zinc finger domain-containing protein 2B) (p66/p68)	GATAD2B KIAA1150
Disease	609591	6016	RIT1	ENSG00000143622	Q92963	RIT1_HUMAN	GTP-binding protein Rit1 (Ras-like protein expressed in many tissues) (Ras-like without CAAX protein 1)	RIT1 RIBB RIT ROC1
Disease	609712	5313	PKLR	ENSG00000143627	P30613	KPYR_HUMAN	Pyruvate kinase PKLR (EC 2.7.1.40) (Pyruvate kinase 1) (Pyruvate kinase isozymes L/R) (R-type/L-type pyruvate kinase) (Red cell/liver pyruvate kinase)	PKLR PK1 PKL
Disease	135940	2312	FLG	ENSG00000143631	P20930	FILA_HUMAN	Filaggrin	FLG
Disease	102610	58	ACTA1	ENSG00000143632	P68133	ACTS_HUMAN	Actin, alpha skeletal muscle (Alpha-actin-1) [Cleaved into: Actin, alpha skeletal muscle, intermediate form]	ACTA1 ACTA
Disease	606897	1130	LYST	ENSG00000143669	Q99698	LYST_HUMAN	Lysosomal-trafficking regulator (Beige homolog)	LYST CHS CHS1
Disease	103180	375	ARF1	ENSG00000143761	P84077	ARF1_HUMAN	ADP-ribosylation factor 1	ARF1
Disease	600759	5664	PSEN2	ENSG00000143801	P49810	PSN2_HUMAN	Presenilin-2 (PS-2) (EC 3.4.23.-) (AD3LP) (AD5) (E5-1) (STM-2) [Cleaved into: Presenilin-2 NTF subunit; Presenilin-2 CTF subunit]	PSEN2 AD4 PS2 PSNL2 STM2
Disease	616406	29920	PYCR2	ENSG00000143811	Q96C36	P5CR2_HUMAN	Pyrroline-5-carboxylate reductase 2 (P5C reductase 2) (P5CR 2) (EC 1.5.1.2)	PYCR2
Disease	600024	3930	LBR	ENSG00000143815	Q14739	LBR_HUMAN	Lamin-B receptor (Integral nuclear envelope inner membrane protein) (LMN2R)	LBR
Disease	179820	5972	REN	ENSG00000143839	P00797	RENI_HUMAN	Renin (EC 3.4.23.15) (Angiotensinogenase)	REN
Disease	600104	127833	SYT2	ENSG00000143858	Q8N9I0	SYT2_HUMAN	Synaptotagmin-2 (Synaptotagmin II) (SytII)	SYT2
Disease	605460	64241	ABCG8	ENSG00000143921	Q9H221	ABCG8_HUMAN	ATP-binding cassette sub-family G member 8 (Sterolin-2)	ABCG8
Disease	114182	805	CALM2	ENSG00000143933	P0DP24	CALM2_HUMAN	Calmodulin-2	CALM2 CAM2 CAMB
Disease	612991	55252	ASXL2	ENSG00000143970	Q76L83	ASXL2_HUMAN	Putative Polycomb group protein ASXL2 (Additional sex combs-like protein 2)	ASXL2 ASXH2 KIAA1685
Disease	601664	23020	SNRNP200	ENSG00000144028	O75643	U520_HUMAN	U5 small nuclear ribonucleoprotein 200 kDa helicase (EC 3.6.4.13) (Activating signal cointegrator 1 complex subunit 3-like 1) (BRR2 homolog) (U5 snRNP-specific 200 kDa protein) (U5-200KD)	SNRNP200 ASCC3L1 HELIC2 KIAA0788
Disease	608680	51002	TPRKB	ENSG00000144034	Q9Y3C4	TPRKB_HUMAN	EKC/KEOPS complex subunit TPRKB (PRPK-binding protein) (TP53RK-binding protein)	TPRKB CGI-121 My019
Disease	607100	4867	NPHP1	ENSG00000144061	O15259	NPHP1_HUMAN	Nephrocystin-1 (Juvenile nephronophthisis 1 protein)	NPHP1 NPH1
Disease	610284	51601	LIPT1	ENSG00000144182	Q9Y234	LIPT_HUMAN	Lipoyltransferase 1, mitochondrial (EC 2.3.1.-) (Lipoate biosynthesis protein) (Lipoate-protein ligase) (Lipoyl ligase)	LIPT1
Disease	600053	1261	CNGA3	ENSG00000144191	Q16281	CNGA3_HUMAN	Cyclic nucleotide-gated cation channel alpha-3 (Cone photoreceptor cGMP-gated channel subunit alpha) (Cyclic nucleotide-gated channel alpha-3) (CNG channel alpha-3) (CNG-3) (CNG3)	CNGA3 CNCG3
Disease	182389	6323	SCN1A	ENSG00000144285	P35498	SCN1A_HUMAN	Sodium channel protein type 1 subunit alpha (Sodium channel protein brain I subunit alpha) (Sodium channel protein type I subunit alpha) (Voltage-gated sodium channel subunit alpha Nav1.1)	SCN1A NAC1 SCN1
Disease	610236	80856	LNPK	ENSG00000144320	Q9C0E8	LNP_HUMAN	Endoplasmic reticulum junction formation protein lunapark (ER junction formation factor lunapark)	LNPK KIAA1715 LNP
Disease	609937	83879	CDCA7	ENSG00000144354	Q9BWT1	CDCA7_HUMAN	Cell division cycle-associated protein 7 (Protein JPO1)	CDCA7 JPO1
Disease	118190	3329	HSPD1	ENSG00000144381	P10809	CH60_HUMAN	60 kDa heat shock protein, mitochondrial (EC 3.6.4.9) (60 kDa chaperonin) (Chaperonin 60) (CPN60) (Heat shock protein 60) (HSP-60) (Hsp60) (HuCHA60) (Mitochondrial matrix protein P1) (P60 lymphocyte protein)	HSPD1 HSP60
Disease	612636	285175	UNC80	ENSG00000144406	Q8N2C7	UNC80_HUMAN	Protein unc-80 homolog	UNC80 C2orf21 KIAA1843
Disease	607800	26154	ABCA12	ENSG00000144452	Q86UK0	ABCAC_HUMAN	ATP-binding cassette sub-family A member 12 (ATP-binding cassette transporter 12) (ATP-binding cassette 12)	ABCA12 ABC12
Disease	607939	285362	SUMF1	ENSG00000144455	Q8NBK3	SUMF1_HUMAN	Formylglycine-generating enzyme (FGE) (EC 1.8.3.7) (C-alpha-formylglycine-generating enzyme 1) (Sulfatase-modifying factor 1)	SUMF1 PSEC0152 UNQ3037/PRO9852
Disease	614184	129563	DIS3L2	ENSG00000144535	Q8IYB7	DI3L2_HUMAN	DIS3-like exonuclease 2 (hDIS3L2) (EC 3.1.13.-)	DIS3L2 FAM6A
Disease	613984	2177	FANCD2	ENSG00000144554	Q9BXW9	FACD2_HUMAN	Fanconi anemia group D2 protein (Protein FACD2)	FANCD2 FACD
Disease	615495	29926	GMPPA	ENSG00000144591	Q96IJ6	GMPPA_HUMAN	Mannose-1-phosphate guanyltransferase alpha (GDP-mannose pyrophosphorylase A) (GMPP-alpha) (GTP-mannose-1-phosphate guanylyltransferase alpha)	GMPPA
Disease	614828	84892	POMGNT2	ENSG00000144647	Q8NAT1	PMGT2_HUMAN	Protein O-linked-mannose beta-1,4-N-acetylglucosaminyltransferase 2 (POMGnT2) (EC 2.4.1.312) (Extracellular O-linked N-acetylglucosamine transferase-like) (Glycosyltransferase-like domain-containing protein 2)	POMGNT2 AGO61 C3orf39 EOGTL GTDC2
Disease	610819	54977	SLC25A38	ENSG00000144659	Q96DW6	S2538_HUMAN	Mitochondrial glycine transporter (Mitochondrial glycine transporter GlyC) (Solute carrier family 25 member 38)	SLC25A38
Disease	606807	54756	IL17RD	ENSG00000144730	Q8NFM7	I17RD_HUMAN	Interleukin-17 receptor D (IL-17 receptor D) (IL-17RD) (IL17Rhom) (Interleukin-17 receptor-like protein) (Sef homolog) (hSef)	IL17RD IL17RLM SEF UNQ6115/PRO20026
Disease	611037	115286	SLC25A26	ENSG00000144741	Q70HW3	SAMC_HUMAN	S-adenosylmethionine mitochondrial carrier protein (Mitochondrial S-adenosylmethionine transporter) (Solute carrier family 25 member 26)	SLC25A26 SAMC
Disease	106165	185	AGTR1	ENSG00000144891	P30556	AGTR1_HUMAN	Type-1 angiotensin II receptor (AT1AR) (AT1BR) (Angiotensin II type-1 receptor) (AT1)	AGTR1 AGTR1A AGTR1B AT2R1 AT2R1B
Disease	600700	4026	LPP	ENSG00000145012	Q93052	LPP_HUMAN	Lipoma-preferred partner (LIM domain-containing preferred translocation partner in lipoma)	LPP
Disease	238310	275	AMT	ENSG00000145020	P48728	GCST_HUMAN	Aminomethyltransferase, mitochondrial (EC 2.1.2.10) (Glycine cleavage system T protein) (GCVT)	AMT GCST
Disease	609739	286676	ILDR1	ENSG00000145103	Q86SU0	ILDR1_HUMAN	Immunoglobulin-like domain-containing receptor 1	ILDR1
Disease	603945	8893	EIF2B5	ENSG00000145191	Q13144	EI2BE_HUMAN	Translation initiation factor eIF-2B subunit epsilon (eIF-2B GDP-GTP exchange factor subunit epsilon)	EIF2B5 EIF2BE
Disease	605236	10699	CORIN	ENSG00000145244	Q9Y5Q5	CORIN_HUMAN	Atrial natriuretic peptide-converting enzyme (EC 3.4.21.-) (Corin) (Heart-specific serine proteinase ATC2) (Pro-ANP-converting enzyme) (Transmembrane protease serine 10) [Cleaved into: Atrial natriuretic peptide-converting enzyme, N-terminal propeptide; Atrial natriuretic peptide-converting enzyme, activated protease fragment; Atrial natriuretic peptide-converting enzyme, 180 kDa soluble fragment…	CORIN CRN TMPRSS10
Disease	616013	93587	TRMT10A	ENSG00000145331	Q8TBZ6	TM10A_HUMAN	tRNA methyltransferase 10 homolog A (EC 2.1.1.221) (RNA (guanine-9-)-methyltransferase domain-containing protein 2) (tRNA (guanine(9)-N(1))-methyltransferase TRMT10A)	TRMT10A RG9MTD2
Disease	163890	6622	SNCA	ENSG00000145335	P37840	SYUA_HUMAN	Alpha-synuclein (Non-A beta component of AD amyloid) (Non-A4 component of amyloid precursor) (NACP)	SNCA NACP PARK1
Disease	616899	93627	TBCK	ENSG00000145348	Q8TEA7	TBCK_HUMAN	TBC domain-containing protein kinase-like protein	TBCK TBCKL HSPC302
Disease	611507	493856	CISD2	ENSG00000145354	Q8N5K1	CISD2_HUMAN	CDGSH iron-sulfur domain-containing protein 2 (Endoplasmic reticulum intermembrane small protein) (MitoNEET-related 1 protein) (Miner1) (Nutrient-deprivation autophagy factor-1) (NAF-1)	CISD2 CDGSH2 ERIS ZCD2
Disease	106410	287	ANK2	ENSG00000145362	Q01484	ANK2_HUMAN	Ankyrin-2 (ANK-2) (Ankyrin-B) (Brain ankyrin) (Non-erythroid ankyrin)	ANK2 ANKB
Disease	613940	166378	SPATA5	ENSG00000145375	Q8NB90	AFG2H_HUMAN	ATPase family protein 2 homolog (EC 3.6.4.10) (Spermatogenesis-associated factor protein) (Spermatogenesis-associated protein 5)	SPATA5 AFG2 SPAF
Disease	608614	285440	CYP4V2	ENSG00000145476	Q6ZWL3	CP4V2_HUMAN	Cytochrome P450 4V2 (EC 1.14.14.-) (Docosahexaenoic acid omega-hydroxylase CYP4V2) (EC 1.14.14.79)	CYP4V2
Disease	603848	4726	NDUFS6	ENSG00000145494	O75380	NDUS6_HUMAN	NADH dehydrogenase [ubiquinone] iron-sulfur protein 6, mitochondrial (Complex I-13kD-A) (CI-13kD-A) (NADH-ubiquinone oxidoreductase 13 kDa-A subunit)	NDUFS6
Disease	601743	9180	OSMR	ENSG00000145623	Q99650	OSMR_HUMAN	Oncostatin-M-specific receptor subunit beta (Interleukin-31 receptor subunit beta) (IL-31 receptor subunit beta) (IL-31R subunit beta) (IL-31R-beta) (IL-31RB)	OSMR OSMRB
Disease	171833	5295	PIK3R1	ENSG00000145675	P27986	P85A_HUMAN	Phosphatidylinositol 3-kinase regulatory subunit alpha (PI3-kinase regulatory subunit alpha) (PI3K regulatory subunit alpha) (PtdIns-3-kinase regulatory subunit alpha) (Phosphatidylinositol 3-kinase 85 kDa regulatory subunit alpha) (PI3-kinase subunit p85-alpha) (PtdIns-3-kinase regulatory subunit p85-alpha)	PIK3R1 GRB1
Disease	139150	5921	RASA1	ENSG00000145715	P20936	RASA1_HUMAN	Ras GTPase-activating protein 1 (GAP) (GTPase-activating protein) (RasGAP) (Ras p21 protein activator) (p120GAP)	RASA1 GAP RASA
Disease	612453	84466	MEGF10	ENSG00000145794	Q96KG7	MEG10_HUMAN	Multiple epidermal growth factor-like domains protein 10 (Multiple EGF-like domains protein 10)	MEGF10 KIAA1780
Disease	605370	23092	ARHGAP26	ENSG00000145819	Q9UNA1	RHG26_HUMAN	Rho GTPase-activating protein 26 (GTPase regulator associated with focal adhesion kinase) (Oligophrenin-1-like protein) (Rho-type GTPase-activating protein 26)	ARHGAP26 GRAF KIAA0621 OPHN1L
Disease	600232	2561	GABRB2	ENSG00000145864	P47870	GBRB2_HUMAN	Gamma-aminobutyric acid receptor subunit beta-2 (GABA(A) receptor subunit beta-2)	GABRB2
Disease	608533	81545	FBXO38	ENSG00000145868	Q6PIJ6	FBX38_HUMAN	F-box only protein 38 (Modulator of KLF7 activity homolog) (MoKA)	FBXO38 SP329
Disease	138491	2741	GLRA1	ENSG00000145888	P23415	GLRA1_HUMAN	Glycine receptor subunit alpha-1 (Glycine receptor 48 kDa subunit) (Glycine receptor strychnine-binding subunit)	GLRA1
Disease	606470	55651	NHP2	ENSG00000145912	Q9NX24	NHP2_HUMAN	H/ACA ribonucleoprotein complex subunit 2 (Nucleolar protein family A member 2) (snoRNP protein NHP2)	NHP2 NOLA2 HSPC286
Disease	612655	51256	TBC1D7	ENSG00000145979	Q9P0N9	TBCD7_HUMAN	TBC1 domain family member 7 (Cell migration-inducing protein 23)	TBC1D7 TBC7 HSPC239
Disease	611592	10667	FARS2	ENSG00000145982	O95363	SYFM_HUMAN	Phenylalanine--tRNA ligase, mitochondrial (EC 6.1.1.20) (Phenylalanyl-tRNA synthetase) (PheRS)	FARS2 FARS1 HSPC320
Disease	605775	26249	KLHL3	ENSG00000146021	Q9UH77	KLHL3_HUMAN	Kelch-like protein 3	KLHL3 KIAA1129
Disease	605755	51473	DCDC2	ENSG00000146038	Q9UHG0	DCDC2_HUMAN	Doublecortin domain-containing protein 2 (Protein RU2S)	DCDC2 KIAA1154 RU2
Disease	601690	7941	PLA2G7	ENSG00000146070	Q13093	PAFA_HUMAN	Platelet-activating factor acetylhydrolase (PAF acetylhydrolase) (EC 3.1.1.47) (1-alkyl-2-acetylglycerophosphocholine esterase) (2-acetyl-1-alkylglycerophosphocholine esterase) (Group-VIIA phospholipase A2) (gVIIA-PLA2) (LDL-associated phospholipase A2) (LDL-PLA(2)) (PAF 2-acylhydrolase)	PLA2G7 PAFAH
Disease	609058	4594	MMUT	ENSG00000146085	P22033	MUTA_HUMAN	Methylmalonyl-CoA mutase, mitochondrial (MCM) (EC 5.4.99.2) (Methylmalonyl-CoA isomerase)	MMUT MUT
Disease	612870	55023	PHIP	ENSG00000146247	Q8WWQ0	PHIP_HUMAN	PH-interacting protein (PHIP) (DDB1- and CUL4-associated factor 14) (IRS-1 PH domain-binding protein) (WD repeat-containing protein 11)	PHIP DCAF14 WDR11
Disease	611524	57038	RARS2	ENSG00000146282	Q5T160	SYRM_HUMAN	Probable arginine--tRNA ligase, mitochondrial (EC 6.1.1.19) (Arginyl-tRNA synthetase) (ArgRS)	RARS2 RARSL
Disease	131550	1956	EGFR	ENSG00000146648	P00533	EGFR_HUMAN	Epidermal growth factor receptor (EC 2.7.10.1) (Proto-oncogene c-ErbB-1) (Receptor tyrosine-protein kinase erbB-1)	EGFR ERBB ERBB1 HER1
Disease	154100	4191	MDH2	ENSG00000146701	P40926	MDHM_HUMAN	Malate dehydrogenase, mitochondrial (EC 1.1.1.37)	MDH2
Disease	172480	5723	PSPH	ENSG00000146733	P78330	SERB_HUMAN	Phosphoserine phosphatase (PSP) (PSPase) (EC 3.1.3.3) (L-3-phosphoserine phosphatase) (O-phosphoserine phosphohydrolase)	PSPH
Disease	608439	11011	TLK2	ENSG00000146872	Q86UE8	TLK2_HUMAN	Serine/threonine-protein kinase tousled-like 2 (EC 2.7.11.1) (HsHPK) (PKU-alpha) (Tousled-like kinase 2)	TLK2
Disease	615054	136371	ASB10	ENSG00000146926	Q8WXI3	ASB10_HUMAN	Ankyrin repeat and SOCS box protein 10 (ASB-10)	ASB10
Disease	300427	57502	NLGN4X	ENSG00000146938	Q8N0W4	NLGNX_HUMAN	Neuroligin-4, X-linked (Neuroligin X) (HNLX)	NLGN4X KIAA1260 NLGN4 UNQ365/PRO701
Disease	300172	8573	CASK	ENSG00000147044	O14936	CSKP_HUMAN	Peripheral plasma membrane protein CASK (hCASK) (EC 2.7.11.1) (Calcium/calmodulin-dependent serine protein kinase) (Protein lin-2 homolog)	CASK LIN2
Disease	300128	7403	KDM6A	ENSG00000147050	O15550	KDM6A_HUMAN	Lysine-specific demethylase 6A (EC 1.14.11.-) (Histone demethylase UTX) (Ubiquitously-transcribed TPR protein on the X chromosome) (Ubiquitously-transcribed X chromosome tetratricopeptide repeat protein)	KDM6A UTX
Disease	309845	4478	MSN	ENSG00000147065	P26038	MOES_HUMAN	Moesin (Membrane-organizing extension spike protein)	MSN
Disease	300269	55869	HDAC8	ENSG00000147099	Q9BY41	HDAC8_HUMAN	Histone deacetylase 8 (HD8) (EC 3.5.1.98)	HDAC8 HDACL1 CDA07
Disease	300095	6567	SLC16A2	ENSG00000147100	P36021	MOT8_HUMAN	Monocarboxylate transporter 8 (MCT 8) (Monocarboxylate transporter 7) (MCT 7) (Solute carrier family 16 member 2) (X-linked PEST-containing transporter)	SLC16A2 MCT8 XPCT
Disease	300403	54539	NDUFB11	ENSG00000147123	Q9NX14	NDUBB_HUMAN	NADH dehydrogenase [ubiquinone] 1 beta subcomplex subunit 11, mitochondrial (Complex I-ESSS) (CI-ESSS) (NADH-ubiquinone oxidoreductase ESSS subunit) (Neuronal protein 17.3) (Np17.3) (p17.3)	NDUFB11 UNQ111/PRO1064
Disease	313650	6872	TAF1	ENSG00000147133	P21675	TAF1_HUMAN	Transcription initiation factor TFIID subunit 1 (EC 2.3.1.48) (EC 2.7.11.1) (Cell cycle gene 1 protein) (TBP-associated factor 250 kDa) (p250) (Transcription initiation factor TFIID 250 kDa subunit) (TAF(II)250) (TAFII-250) (TAFII250)	TAF1 BA2R CCG1 CCGS TAF2A
Disease	300084	4841	NONO	ENSG00000147140	Q15233	NONO_HUMAN	Non-POU domain-containing octamer-binding protein (NonO protein) (54 kDa nuclear RNA- and DNA-binding protein) (55 kDa nuclear protein) (DNA-binding p52/p100 complex, 52 kDa subunit) (NMT55) (p54(nrb)) (p54nrb)	NONO NRB54
Disease	300205	10682	EBP	ENSG00000147155	Q15125	EBP_HUMAN	3-beta-hydroxysteroid-Delta(8),Delta(7)-isomerase (EC 5.3.3.5) (Cholestenol Delta-isomerase) (Delta(8)-Delta(7) sterol isomerase) (D8-D7 sterol isomerase) (Emopamil-binding protein)	EBP
Disease	300255	8473	OGT	ENSG00000147162	O15294	OGT1_HUMAN	UDP-N-acetylglucosamine--peptide N-acetylglucosaminyltransferase 110 kDa subunit (EC 2.4.1.255) (O-GlcNAc transferase subunit p110) (O-linked N-acetylglucosamine transferase 110 kDa subunit)	OGT
Disease	308380	3561	IL2RG	ENSG00000147168	P31785	IL2RG_HUMAN	Cytokine receptor common subunit gamma (Interleukin-2 receptor subunit gamma) (IL-2 receptor subunit gamma) (IL-2R subunit gamma) (IL-2RG) (gammaC) (p64) (CD antigen CD132)	IL2RG
Disease	314990	7552	ZNF711	ENSG00000147180	Q9Y462	ZN711_HUMAN	Zinc finger protein 711 (Zinc finger protein 6)	ZNF711 CMPX1 ZNF6
Disease	311850	5631	PRPS1	ENSG00000147224	P60891	PRPS1_HUMAN	Ribose-phosphate pyrophosphokinase 1 (EC 2.7.6.1) (PPRibP) (Phosphoribosyl pyrophosphate synthase I) (PRS-I)	PRPS1
Disease	300137	3547	IGSF1	ENSG00000147255	Q8N6C5	IGSF1_HUMAN	Immunoglobulin superfamily member 1 (IgSF1) (Immunoglobulin-like domain-containing protein 1) (Inhibin-binding protein) (InhBP) (Pituitary gland-specific factor 2) (p120)	IGSF1 IGDC1 KIAA0364 PGSF2
Disease	300037	2719	GPC3	ENSG00000147257	P51654	GPC3_HUMAN	Glypican-3 (GTR2-2) (Intestinal protein OCI-5) (MXR7) [Cleaved into: Glypican-3 alpha subunit; Glypican-3 beta subunit]	GPC3 OCI5
Disease	607117	79648	MCPH1	ENSG00000147316	Q8NEM0	MCPH1_HUMAN	Microcephalin	MCPH1
Disease	605352	9258	MFHAS1	ENSG00000147324	Q9Y4C4	MFHA1_HUMAN	Malignant fibrous histiocytoma-amplified sequence 1 (Malignant fibrous histiocytoma-amplified sequence with leucine-rich tandem repeats 1)	MFHAS1 MASL1
Disease	300275	50814	NSDHL	ENSG00000147383	Q15738	NSDHL_HUMAN	Sterol-4-alpha-carboxylate 3-dehydrogenase, decarboxylating (EC 1.1.1.170) (Protein H105e3)	NSDHL H105E3
Disease	312173	6134	RPL10	ENSG00000147403	P27635	RL10_HUMAN	60S ribosomal protein L10 (Laminin receptor homolog) (Large ribosomal subunit protein uL16) (Protein QM) (Ribosomal protein L10) (Tumor suppressor QM)	RPL10 DXS648E QM
Disease	606939	526	ATP6V1B2	ENSG00000147416	P21281	VATB2_HUMAN	V-type proton ATPase subunit B, brain isoform (V-ATPase subunit B 2) (Endomembrane proton pump 58 kDa subunit) (HO57) (Vacuolar proton pump subunit B 2)	ATP6V1B2 ATP6B2 VPP3
Disease	600617	6770	STAR	ENSG00000147465	P49675	STAR_HUMAN	Steroidogenic acute regulatory protein, mitochondrial (StAR) (START domain-containing protein 1) (StARD1)	STAR STARD1
Disease	604436	11212	PLPBP	ENSG00000147471	O94903	PLPHP_HUMAN	Pyridoxal phosphate homeostasis protein (PLP homeostasis protein) (Proline synthase co-transcribed bacterial homolog protein) (Pyridoxal phosphate-binding protein)	PLPBP PROSC
Disease	611605	11160	ERLIN2	ENSG00000147475	O94905	ERLN2_HUMAN	Erlin-2 (Endoplasmic reticulum lipid raft-associated protein 2) (Stomatin-prohibitin-flotillin-HflC/K domain-containing protein 2) (SPFH domain-containing protein 2)	ERLIN2 C8orf2 SPFH2 UNQ2441/PRO5003/PRO9924
Disease	613326	1807	DPYS	ENSG00000147647	Q14117	DPYS_HUMAN	Dihydropyrimidinase (DHP) (DHPase) (EC 3.5.2.2) (Dihydropyrimidine amidohydrolase) (Hydantoinase)	DPYS
Disease	610575	340419	RSPO2	ENSG00000147655	Q6UXX9	RSPO2_HUMAN	R-spondin-2 (Roof plate-specific spondin-2) (hRspo2)	RSPO2 UNQ9384/PRO34209
Disease	607059	55630	SLC39A4	ENSG00000147804	Q6P5W5	S39A4_HUMAN	Zinc transporter ZIP4 (Solute carrier family 39 member 4) (Zrt- and Irt-like protein 4) (ZIP-4)	SLC39A4 ZIP4
Disease	192977	7436	VLDLR	ENSG00000147852	P98155	VLDLR_HUMAN	Very low-density lipoprotein receptor (VLDL receptor) (VLDL-R)	VLDLR
Disease	600160	1029	CDKN2A	ENSG00000147889	P42771	CDN2A_HUMAN	Cyclin-dependent kinase inhibitor 2A (Cyclin-dependent kinase 4 inhibitor A) (CDK4I) (Multiple tumor suppressor 1) (MTS-1) (p16-INK4a) (p16-INK4) (p16INK4A)	CDKN2A CDKN2 MTS1
Disease	600160	1029	CDKN2A	ENSG00000147889	Q8N726	ARF_HUMAN	Tumor suppressor ARF (Alternative reading frame) (ARF) (Cyclin-dependent kinase inhibitor 2A) (p14ARF)	CDKN2A CDKN2 MLM
Disease	614260	203228	C9orf72	ENSG00000147894	Q96LT7	CI072_HUMAN	Guanine nucleotide exchange C9orf72	C9orf72
Disease	617110	84131	CEP78	ENSG00000148019	Q5JTW2	CEP78_HUMAN	Centrosomal protein of 78 kDa (Cep78)	CEP78 C9orf81
Disease	600456	4915	NTRK2	ENSG00000148053	Q16620	NTRK2_HUMAN	BDNF/NT-3 growth factors receptor (EC 2.7.10.1) (GP145-TrkB) (Trk-B) (Neurotrophic tyrosine kinase receptor type 2) (TrkB tyrosine kinase) (Tropomyosin-related kinase B)	NTRK2 TRKB
Disease	600529	549	AUH	ENSG00000148090	Q13825	AUHM_HUMAN	Methylglutaconyl-CoA hydratase, mitochondrial (EC 4.2.1.18) (AU-specific RNA-binding enoyl-CoA hydratase) (AU-binding protein/enoyl-CoA hydratase) (Itaconyl-CoA hydratase) (EC 4.2.1.56)	AUH
Disease	137350	2934	GSN	ENSG00000148180	P06396	GELS_HUMAN	Gelsolin (AGEL) (Actin-depolymerizing factor) (ADF) (Brevin)	GSN
Disease	609720	286204	CRB2	ENSG00000148204	Q5IJ48	CRUM2_HUMAN	Protein crumbs homolog 2 (Crumbs-like protein 2)	CRB2
Disease	125270	210	ALAD	ENSG00000148218	P13716	HEM2_HUMAN	Delta-aminolevulinic acid dehydratase (ALADH) (EC 4.2.1.24) (Porphobilinogen synthase)	ALAD
Disease	185620	6834	SURF1	ENSG00000148290	Q15526	SURF1_HUMAN	Surfeit locus protein 1	SURF1 SURF-1
Disease	610933	90678	LRSAM1	ENSG00000148356	Q6UWE0	LRSM1_HUMAN	E3 ubiquitin-protein ligase LRSAM1 (EC 2.3.2.27) (Leucine-rich repeat and sterile alpha motif-containing protein 1) (RING-type E3 ubiquitin transferase LRSAM1) (Tsg101-associated ligase) (hTAL)	LRSAM1 TAL UNQ6496/PRO21356
Disease	613037	56623	INPP5E	ENSG00000148384	Q9NRR6	INP5E_HUMAN	72 kDa inositol polyphosphate 5-phosphatase (EC 3.1.3.36) (Phosphatidylinositol 4,5-bisphosphate 5-phosphatase) (Phosphatidylinositol polyphosphate 5-phosphatase type IV)	INPP5E
Disease	190198	4851	NOTCH1	ENSG00000148400	P46531	NOTC1_HUMAN	Neurogenic locus notch homolog protein 1 (Notch 1) (hN1) (Translocation-associated notch protein TAN-1) [Cleaved into: Notch 1 extracellular truncation (NEXT); Notch 1 intracellular domain (NICD)]	NOTCH1 TAN1
Disease	607429	23590	PDSS1	ENSG00000148459	Q5T2R2	DPS1_HUMAN	Decaprenyl-diphosphate synthase subunit 1 (EC 2.5.1.91) (All-trans-decaprenyl-diphosphate synthase subunit 1) (Decaprenyl pyrophosphate synthase subunit 1) (Trans-prenyltransferase 1) (TPT 1)	PDSS1 DPS1 TPRT
Disease	189909	6935	ZEB1	ENSG00000148516	P37275	ZEB1_HUMAN	Zinc finger E-box-binding homeobox 1 (NIL-2-A zinc finger protein) (Negative regulator of IL2) (Transcription factor 8) (TCF-8)	ZEB1 AREB6 TCF8
Disease	609502	92211	CDHR1	ENSG00000148600	Q96JP9	CDHR1_HUMAN	Cadherin-related family member 1 (Photoreceptor cadherin) (prCAD) (Protocadherin-21)	CDHR1 KIAA1775 PCDH21 PRCAD
Disease	600342	5995	RGR	ENSG00000148604	P47804	RGR_HUMAN	RPE-retinal G protein-coupled receptor	RGR
Disease	614258	11128	POLR3A	ENSG00000148606	O14802	RPC1_HUMAN	DNA-directed RNA polymerase III subunit RPC1 (RNA polymerase III subunit C1) (EC 2.7.7.6) (DNA-directed RNA polymerase III largest subunit) (DNA-directed RNA polymerase III subunit A) (RNA polymerase III 155 kDa subunit) (RPC155) (RNA polymerase III subunit C160)	POLR3A
Disease	614537	83938	LRMDA	ENSG00000148655	Q9H2I8	LRMDA_HUMAN	Leucine-rich melanocyte differentiation-associated protein	LRMDA C10orf11 CDA017
Disease	138130	2746	GLUD1	ENSG00000148672	P00367	DHE3_HUMAN	Glutamate dehydrogenase 1, mitochondrial (GDH 1) (EC 1.4.1.3)	GLUD1 GLUD
Disease	601568	120	ADD3	ENSG00000148700	Q9UEY8	ADDG_HUMAN	Gamma-adducin (Adducin-like protein 70)	ADD3 ADDL
Disease	609300	1586	CYP17A1	ENSG00000148795	P05093	CP17A_HUMAN	Steroid 17-alpha-hydroxylase/17,20 lyase (EC 1.14.14.19) (17-alpha-hydroxyprogesterone aldolase) (EC 1.14.14.32) (CYPXVII) (Cytochrome P450 17A1) (Cytochrome P450-C17) (Cytochrome P450c17) (Steroid 17-alpha-monooxygenase)	CYP17A1 CYP17 S17AH
Disease	605955	84504	NKX6-2	ENSG00000148826	Q9C056	NKX62_HUMAN	Homeobox protein Nkx-6.2 (Homeobox protein NK-6 homolog B)	NKX6-2 GTX NKX6B
Disease	607803	54805	CNNM2	ENSG00000148842	Q9H8M5	CNNM2_HUMAN	Metal transporter CNNM2 (Ancient conserved domain-containing protein 2) (Cyclin-M2)	CNNM2 ACDP2
Disease	615187	27315	PGAP2	ENSG00000148985	Q9UHJ9	PGAP2_HUMAN	Post-GPI attachment to proteins factor 2 (FGF receptor-activating protein 1)	PGAP2 FRAG1
Disease	606860	710	SERPING1	ENSG00000149131	P05155	IC1_HUMAN	Plasma protease C1 inhibitor (C1 Inh) (C1Inh) (C1 esterase inhibitor) (C1-inhibiting factor) (Serpin G1)	SERPING1 C1IN C1NH
Disease	600925	5795	PTPRJ	ENSG00000149177	Q12913	PTPRJ_HUMAN	Receptor-type tyrosine-protein phosphatase eta (Protein-tyrosine phosphatase eta) (R-PTP-eta) (EC 3.1.3.48) (Density-enhanced phosphatase 1) (DEP-1) (HPTP eta) (Protein-tyrosine phosphatase receptor type J) (R-PTP-J) (CD antigen CD148)	PTPRJ DEP1
Disease	614908	51501	HIKESHI	ENSG00000149196	Q53FT3	HIKES_HUMAN	Protein Hikeshi	HIKESHI C11orf73 HSPC138 HSPC179 HSPC248
Disease	610084	26011	TENM4	ENSG00000149256	Q6N022	TEN4_HUMAN	Teneurin-4 (Ten-4) (Protein Odd Oz/ten-m homolog 4) (Tenascin-M4) (Ten-m4) (Teneurin transmembrane protein 4)	TENM4 KIAA1302 ODZ4 TNM4
Disease	600943	871	SERPINH1	ENSG00000149257	P50454	SERPH_HUMAN	Serpin H1 (47 kDa heat shock protein) (Arsenic-transactivated protein 3) (AsTP3) (Cell proliferation-inducing gene 14 protein) (Collagen-binding protein) (Colligin) (Rheumatoid arthritis-related antigen RA-A47)	SERPINH1 CBP1 CBP2 HSP47 SERPINH2 PIG14
Disease	602537	726	CAPN5	ENSG00000149260	O15484	CAN5_HUMAN	Calpain-5 (EC 3.4.22.-) (Calpain htra-3) (New calpain 3) (nCL-3)	CAPN5 NCL3
Disease	602590	5058	PAK1	ENSG00000149269	Q13153	PAK1_HUMAN	Serine/threonine-protein kinase PAK 1 (EC 2.7.11.1) (Alpha-PAK) (p21-activated kinase 1) (PAK-1) (p65-PAK)	PAK1
Disease	607585	472	ATM	ENSG00000149311	Q13315	ATM_HUMAN	Serine-protein kinase ATM (EC 2.7.11.1) (Ataxia telangiectasia mutated) (A-T mutated)	ATM
Disease	606797	6768	ST14	ENSG00000149418	Q9Y5Y6	ST14_HUMAN	Suppressor of tumorigenicity 14 protein (EC 3.4.21.109) (Matriptase) (Membrane-type serine protease 1) (MT-SP1) (Prostamin) (Serine protease 14) (Serine protease TADG-15) (Tumor-associated differentially-expressed gene 15 protein)	ST14 PRSS14 SNC19 TADG15
Disease	614459	51524	TMEM138	ENSG00000149483	Q9NPI0	TM138_HUMAN	Transmembrane protein 138	TMEM138 HSPC196 HSPC198
Disease	180721	6094	ROM1	ENSG00000149489	Q03395	ROM1_HUMAN	Rod outer segment membrane protein 1 (ROSP1) (Tetraspanin-23) (Tspan-23)	ROM1 TSPAN23
Disease	195000	22917	ZP1	ENSG00000149506	P60852	ZP1_HUMAN	Zona pellucida sperm-binding protein 1 (Zona pellucida glycoprotein 1) (Zp-1) [Cleaved into: Processed zona pellucida sperm-binding protein 1]	ZP1
Disease	606374	26229	B3GAT3	ENSG00000149541	O94766	B3GA3_HUMAN	Galactosylgalactosylxylosylprotein 3-beta-glucuronosyltransferase 3 (EC 2.4.1.135) (Beta-1,3-glucuronyltransferase 3) (Glucuronosyltransferase I) (GlcAT-I) (UDP-GlcUA:Gal beta-1,3-Gal-R glucuronyltransferase) (GlcUAT-I)	B3GAT3
Disease	604873	10205	MPZL2	ENSG00000149573	O60487	MPZL2_HUMAN	Myelin protein zero-like protein 2 (Epithelial V-like antigen 1)	MPZL2 EVA EVA1 UNQ606/PRO1192
Disease	601327	6327	SCN2B	ENSG00000149575	O60939	SCN2B_HUMAN	Sodium channel subunit beta-2	SCN2B UNQ326/PRO386
Disease	605267	57158	JPH2	ENSG00000149596	Q9BR39	JPH2_HUMAN	Junctophilin-2 (JP-2) (Junctophilin type 2)	JPH2 JP2
Disease	607901	83706	FERMT3	ENSG00000149781	Q86UX7	URP2_HUMAN	Fermitin family homolog 3 (Kindlin-3) (MIG2-like protein) (Unc-112-related protein 2)	FERMT3 KIND3 MIG2B URP2
Disease	602427	6911	TBX6	ENSG00000149922	O95947	TBX6_HUMAN	T-box transcription factor TBX6 (T-box protein 6)	TBX6
Disease	103850	226	ALDOA	ENSG00000149925	P04075	ALDOA_HUMAN	Fructose-bisphosphate aldolase A (EC 4.1.2.13) (Lung cancer antigen NY-LU-1) (Muscle-type aldolase)	ALDOA ALDA
Disease	600698	8091	HMGA2	ENSG00000149948	P52926	HMGA2_HUMAN	High mobility group protein HMGI-C (High mobility group AT-hook protein 2)	HMGA2 HMGIC
Disease	300724	22866	CNKSR2	ENSG00000149970	Q8WXI2	CNKR2_HUMAN	Connector enhancer of kinase suppressor of ras 2 (Connector enhancer of KSR 2) (CNK homolog protein 2) (CNK2)	CNKSR2 CNK2 KIAA0902 KSR2
Disease	605514	65217	PCDH15	ENSG00000150275	Q96QU1	PCD15_HUMAN	Protocadherin-15	PCDH15 USH1F
Disease	605238	3176	HNMT	ENSG00000150540	P50135	HNMT_HUMAN	Histamine N-methyltransferase (HMT) (EC 2.1.1.8)	HNMT
Disease	601528	7424	VEGFC	ENSG00000150630	P49767	VEGFC_HUMAN	Vascular endothelial growth factor C (VEGF-C) (Flt4 ligand) (Flt4-L) (Vascular endothelial growth factor-related protein) (VRP)	VEGFC
[truncated: 13,601 more rows]

## Sheet: Table A2
Gene Family ID	Homo sapiens	Mus musculus	Xenopus tropicalis	Fundulus heteroclitus	Danio rerio	Daphnia magna	Daphnia pulex	Hyalella azteca	Drosophila melanogaster	Anopheles gambiae	Nasonia vitripennis	Caenorhabditis elegans
100252at33208	3	2	2	3	3	1	1	2	0	0	0	2
100338at33208	2	2	2	5	2	0	0	0	0	0	0	1
100402at33208	4	3	3	3	3	0	0	0	0	0	0	0
100449at33208	2	1	0	0	0	0	0	0	0	0	0	0
100711at33208	4	3	3	5	6	0	0	1	0	0	0	0
100949at33208	5	2	1	3	3	0	0	0	0	0	0	0
101024at33208	1	1	1	2	1	2	1	1	2	2	1	1
101095at33208	3	2	2	1	1	0	0	2	0	0	0	0
101105at33208	4	5	3	4	4	0	0	0	0	0	0	1
101190at33208	3	2	2	2	2	4	4	5	2	2	2	0
101428at33208	3	3	4	3	3	4	1	1	0	0	1	0
10145at33208	2	3	2	2	2	4	2	3	2	2	2	1
101540at33208	4	2	1	2	3	1	3	1	1	1	1	1
101547at33208	11	2	0	0	0	0	0	0	0	0	0	0
10160at33208	1	1	1	1	1	0	0	0	0	0	0	0
101703at33208	3	2	2	2	2	2	3	5	2	2	2	2
10185at33208	4	2	2	4	3	7	5	20	4	4	4	0
101875at33208	5	2	2	3	5	0	0	0	0	0	0	0
102126at33208	6	2	2	2	2	0	0	0	0	0	0	0
102241at33208	5	3	3	3	3	0	0	0	0	0	0	0
102569at33208	2	3	2	6	3	2	2	2	1	1	1	0
102688at33208	2	2	2	3	2	0	0	1	0	0	0	0
102717at33208	2	1	1	1	1	1	1	1	1	1	0	0
102776at33208	3	2	2	2	2	1	3	1	1	1	1	0
102804at33208	1	2	1	1	1	2	1	1	1	1	1	1
10281at33208	3	2	2	3	3	2	1	2	1	2	1	2
102841at33208	1	1	1	1	1	0	0	0	0	0	0	0
102936at33208	1	1	1	1	1	1	2	1	0	0	1	2
103070at33208	2	1	1	2	2	0	0	0	0	0	0	0
103087at33208	9	9	11	2	5	0	0	0	0	0	0	0
103125at33208	1	1	1	2	2	0	0	0	0	0	0	0
103153at33208	7	2	3	2	2	1	1	1	1	1	1	1
103205at33208	4	2	2	3	4	1	1	1	1	1	1	1
103319at33208	2	2	2	4	2	1	1	1	1	1	1	0
10336at33208	5	3	2	2	3	1	1	2	2	1	1	4
103534at33208	2	1	2	2	2	0	0	0	0	0	0	0
103585at33208	1	1	1	1	1	2	3	0	0	0	0	0
103674at33208	1	1	1	0	0	0	0	0	0	0	0	0
103809at33208	7	4	4	4	4	0	0	0	0	0	0	0
103838at33208	3	2	2	2	2	2	2	2	2	2	2	2
103854at33208	1	1	1	1	1	1	1	1	1	2	1	1
104089at33208	1	1	1	1	1	0	0	0	0	0	0	0
104136at33208	3	2	2	2	2	2	2	2	1	3	2	1
104148at33208	1	1	1	1	1	1	1	1	0	0	1	0
104158at33208	1	1	1	1	1	1	1	1	1	1	0	0
104272at33208	4	2	2	2	2	3	1	3	2	2	2	5
104525at33208	1	1	1	1	1	1	1	1	2	2	1	1
104732at33208	1	2	1	1	2	1	1	0	0	0	1	0
104742at33208	1	1	1	1	1	0	0	0	0	0	0	0
104936at33208	1	1	1	1	1	1	0	1	1	2	1	0
10493at33208	8	3	3	3	3	3	3	2	4	4	3	2
105078at33208	2	2	2	2	2	0	0	0	0	0	0	0
105260at33208	5	3	3	3	3	1	1	1	0	0	1	0
105280at33208	3	2	2	2	2	1	1	0	3	2	3	0
105289at33208	1	1	1	1	1	2	2	1	2	0	1	1
105321at33208	3	2	2	3	3	0	0	0	0	0	0	0
10566at33208	3	1	2	3	3	2	2	2	1	1	1	1
105674at33208	3	3	3	5	5	0	0	0	0	0	0	0
105678at33208	4	2	1	2	3	0	0	0	0	0	0	0
105718at33208	5	5	3	5	6	3	4	2	2	1	0	0
105802at33208	2	2	1	0	1	0	0	0	0	0	0	0
105811at33208	1	1	1	2	2	0	0	0	0	0	0	0
105825at33208	3	2	2	2	2	0	0	0	0	0	0	0
105988at33208	2	2	2	4	4	0	0	0	0	0	0	0
106046at33208	5	3	3	4	4	2	2	2	2	3	2	2
106107at33208	2	2	2	5	3	0	0	0	0	0	0	0
106110at33208	4	2	2	2	3	0	0	0	0	0	0	0
106126at33208	3	2	2	2	4	0	0	0	0	0	0	0
106148at33208	1	1	1	1	1	1	1	1	1	1	1	1
106198at33208	4	3	3	5	5	1	1	1	0	1	1	0
106249at33208	2	1	1	1	2	0	0	0	0	0	0	0
106517at33208	2	1	0	0	0	0	0	0	0	0	0	0
10654at33208	1	1	1	1	1	1	1	1	0	1	2	0
106567at33208	1	1	1	0	0	0	0	1	0	0	0	5
106598at33208	4	3	2	2	3	0	1	0	0	0	4	0
106653at33208	7	4	3	7	4	1	1	1	1	1	1	1
106706at33208	9	2	1	4	2	2	1	1	1	3	1	2
106862at33208	8	5	4	1	5	0	0	1	0	0	0	0
106930at33208	1	1	1	3	3	1	1	1	1	1	1	1
106989at33208	1	1	1	0	1	0	0	0	0	0	0	0
107151at33208	1	1	1	1	1	1	1	1	2	1	1	1
107427at33208	5	2	2	4	3	0	0	0	0	0	0	0
107532at33208	4	3	3	3	3	1	1	2	1	1	1	1
107563at33208	3	2	2	2	2	1	1	1	2	2	2	1
10756at33208	3	2	2	4	4	1	1	1	0	1	1	1
107574at33208	1	1	1	1	1	1	1	1	1	1	1	0
10820at33208	3	2	3	2	2	2	4	1	1	1	1	1
108256at33208	3	3	2	3	4	1	1	2	1	1	0	1
108441at33208	3	2	2	1	3	0	0	0	0	0	0	0
108451at33208	1	1	1	1	1	0	0	0	0	0	0	0
108656at33208	3	1	1	1	2	0	0	0	0	0	0	0
10867at33208	1	1	1	3	3	0	0	0	0	0	0	1
108757at33208	3	1	1	2	2	1	1	2	1	1	1	1
108764at33208	1	1	1	1	1	3	4	1	1	1	0	1
1090at33208	1	2	2	2	2	0	0	0	0	0	0	0
109109at33208	4	1	1	1	1	1	2	1	1	3	1	1
109215at33208	1	2	1	1	1	0	0	0	0	0	0	0
10922at33208	1	1	1	2	2	0	0	0	0	0	0	0
109314at33208	2	2	2	3	3	0	0	0	0	0	0	0
109355at33208	2	1	0	1	0	0	0	0	0	0	0	0
109460at33208	1	1	2	3	3	0	0	0	0	1	1	0
109488at33208	4	3	4	7	7	4	3	3	1	1	1	3
109499at33208	1	1	1	1	1	1	1	1	1	1	1	1
10953at33208	1	1	1	1	1	2	2	1	1	1	1	4
109656at33208	1	1	1	1	1	1	0	0	0	0	0	0
109884at33208	8	3	3	4	4	0	0	0	0	0	0	0
109954at33208	5	3	3	2	3	1	2	1	1	0	1	1
110005at33208	5	4	3	7	6	1	2	1	1	3	1	3
110264at33208	6	2	1	2	1	0	0	0	2	0	0	0
110308at33208	2	2	2	2	2	0	0	0	0	0	0	0
110414at33208	2	2	2	3	3	0	0	0	0	0	0	0
110455at33208	1	1	0	0	0	0	0	0	0	0	0	0
110469at33208	2	2	2	3	3	1	3	2	1	3	1	1
110472at33208	2	1	1	1	1	0	0	0	0	0	0	1
110668at33208	4	2	2	5	4	2	1	1	2	3	2	2
[truncated: 10,325 more rows]

## Sheet: Table A3
Homo Uniprot gene ID	Anopheles	Caenorhabditis	Danio	Daphnia magna	Daphnia pulex	Drosophila	Fundulus	Hyalella	Mus	Nasonia	Xenopus	Class
[truncated: 18,810 more rows]

[truncated: 9 more sheets: Table A4, Table A5, Table A6, Table A7, Table A8, Table A9, Table A10, Table A11, Table A12]
